# Supplementary material for: 4-Hydr­oxy-3-nitro­phenyl penta­noate
Source: Acta Crystallogr Sect E Struct Rep Online. 2010 Jan 30;66(Pt 2):o481. doi: 10.1107/S1600536810002795 (PMC2979932; doi:10.1107/S1600536810002795)
Supplement: Supplementary file 2 [file e-66-0o481-Isup2.hkl]

# 
# h,k,l, Fc-squared, Fo-squared, sigma(Fo-squared) and status flag 
# 
data_I
_shelx_title ' m091231f in P-1' 
_shelx_refln_list_code          4 
_shelx_F_calc_maximum       76.64 
_exptl_crystal_F_000       252.00 
_reflns_d_resolution_high  0.7602 
 
loop_ 
 _symmetry_equiv_pos_as_xyz 
 'x, y, z' 
 '-x, -y, -z' 
 
_cell_length_a     5.3006 
_cell_length_b    10.4351 
_cell_length_c    11.3648 
_cell_angle_alpha  67.340 
_cell_angle_beta   81.074 
_cell_angle_gamma  77.114 
 
_shelx_F_squared_multiplier     1.000 
 
loop_ 
 _refln_index_h 
 _refln_index_k 
 _refln_index_l 
 _refln_F_squared_calc 
 _refln_F_squared_meas 
 _refln_F_squared_sigma 
 _refln_observed_status 
   1   0   0     2060.66     1799.29      4.12 o 
   2   0   0      392.08      385.15      4.52 o 
   3   0   0        3.79        4.49      0.76 o 
   4   0   0      111.27      116.83      4.27 o 
   5   0   0      374.56      370.63     11.79 o 
   6   0   0        0.07        0.22      1.16 o 
  -6   1   0       37.86       37.94      4.77 o 
  -5   1   0       17.06       16.82      1.69 o 
  -4   1   0       42.85       41.19      2.83 o 
  -3   1   0       52.25       51.82      1.62 o 
  -2   1   0        1.95        2.52      0.35 o 
  -1   1   0     1086.09      981.42      3.88 o 
   0   1   0      918.91      875.05      7.15 o 
   1   1   0      132.61      135.82      1.12 o 
   2   1   0      310.49      311.39      2.52 o 
   3   1   0        0.42        0.98      0.46 o 
   4   1   0       66.83       69.64      3.04 o 
   5   1   0        5.93        7.80      2.03 o 
   6   1   0        5.11        4.46      1.57 o 
  -6   2   0        3.12        1.74      2.59 o 
  -5   2   0        0.26        0.36      1.82 o 
  -4   2   0        5.18        5.74      0.74 o 
  -3   2   0      824.88      902.67     20.86 o 
  -2   2   0        4.04        4.65      0.76 o 
  -1   2   0      159.26      131.10      1.13 o 
   0   2   0      535.82      489.46      3.27 o 
   1   2   0     1528.69     1421.68      5.39 o 
   2   2   0      637.95      701.01      7.97 o 
   3   2   0        1.12        1.75      1.00 o 
   4   2   0        5.07        5.28      4.44 o 
   5   2   0      558.04      596.29     14.36 o 
   6   2   0        8.34        6.63      1.80 o 
  -6   3   0        5.82        6.05      2.31 o 
  -5   3   0       96.59      103.17      6.63 o 
  -4   3   0       48.10       44.64      1.96 o 
  -3   3   0      179.52      188.73      2.57 o 
  -2   3   0       21.30       21.05      0.76 o 
  -1   3   0        4.38        5.68      0.35 o 
   0   3   0       48.92       45.36      1.06 o 
   1   3   0      564.07      565.98      4.06 o 
   2   3   0      728.98      802.71     12.56 o 
   3   3   0       89.87       91.20      2.63 o 
   4   3   0      105.96       91.72      8.43 o 
   5   3   0        5.38        5.08      5.54 o 
   6   3   0        2.10        1.92      1.60 o 
  -6   4   0       67.77       76.40      6.39 o 
  -5   4   0      135.73      148.75      9.97 o 
  -4   4   0        0.13        0.68      1.13 o 
  -3   4   0        0.89        1.01      0.45 o 
  -2   4   0       75.79       66.01      1.50 o 
  -1   4   0      100.77      111.38      2.22 o 
   0   4   0      134.98      154.44      1.78 o 
   1   4   0      725.74      754.09     13.89 o 
   2   4   0      595.65      709.34     33.80 o 
   3   4   0        8.61        9.53      2.18 o 
   4   4   0       34.86       39.32      1.52 o 
   6   4   0        8.03        8.22      2.09 o 
  -5   5   0       20.90       22.64      3.66 o 
  -4   5   0        0.35        1.17      2.53 o 
  -3   5   0        2.92        3.22      0.65 o 
  -2   5   0        0.38        0.41      0.35 o 
  -1   5   0      427.58      457.69     14.06 o 
   0   5   0       98.38       92.84      1.92 o 
   1   5   0      175.72      167.59      3.23 o 
   2   5   0       67.24       51.21      2.65 o 
   3   5   0       31.15       30.78      2.07 o 
   5   5   0       23.31       23.87      3.58 o 
   6   5   0        8.14        9.53      3.59 o 
  -5   6   0       16.64       16.12      4.34 o 
  -4   6   0        1.42        2.22      2.58 o 
  -3   6   0       36.00       43.16      4.41 o 
  -2   6   0      112.15      109.99      7.67 o 
  -1   6   0        1.75        1.64      0.67 o 
   0   6   0       20.64       19.80      1.53 o 
   1   6   0        0.55        0.75      0.49 o 
   2   6   0       43.35       45.01      2.33 o 
   3   6   0       37.28       42.79      2.58 o 
   4   6   0       15.46       15.18      1.73 o 
   5   6   0        1.86        1.92      0.89 o 
   6   6   0        1.02        0.66      0.75 o 
  -4   7   0      205.33      171.25     10.72 o 
  -3   7   0        0.89        1.19      1.97 o 
  -2   7   0      175.17      177.34      6.43 o 
  -1   7   0      279.41      267.90     17.08 o 
   0   7   0       19.75       19.49      1.69 o 
   1   7   0       28.16       25.65      1.44 o 
   2   7   0       49.83       46.43      2.22 o 
   3   7   0       30.67       26.79      2.22 o 
   4   7   0      146.69      125.03      5.21 o 
   5   7   0        2.86        1.88      1.54 o 
   6   7   0       39.99       41.02      2.89 o 
  -4   8   0      174.39      190.08      9.83 o 
  -3   8   0        0.37        0.47      2.03 o 
  -2   8   0       22.85       22.04      1.57 o 
  -1   8   0       14.50       12.29      1.41 o 
   0   8   0      125.87      121.84      5.08 o 
   1   8   0      433.73      438.17      7.82 o 
   2   8   0       13.31       10.98      1.39 o 
   3   8   0       69.78       68.84      3.50 o 
   4   8   0        1.80        2.24      1.14 o 
   5   8   0        7.22        9.21      1.74 o 
   6   8   0        8.67       12.86      3.15 o 
  -3   9   0       17.67       17.00      3.38 o 
  -2   9   0        5.65        4.60      6.38 o 
  -1   9   0        1.07        1.10      1.02 o 
   0   9   0       10.64       11.03      1.46 o 
   1   9   0      211.63      214.82     13.84 o 
   2   9   0        2.37        2.83      1.73 o 
   3   9   0        4.22        3.97      1.13 o 
   4   9   0       29.28       24.98      3.83 o 
   5   9   0       10.54        9.99      1.77 o 
  -3  10   0        9.53        8.68      3.16 o 
  -2  10   0       75.88       81.52      6.74 o 
  -1  10   0        0.30        0.37      0.74 o 
   0  10   0       20.73       20.38      2.13 o 
   1  10   0       45.72       46.45      2.89 o 
   2  10   0       24.13       24.60      2.42 o 
   3  10   0        7.44        6.38      1.46 o 
   4  10   0        1.52        1.31      1.06 o 
   5  10   0       22.97       25.80      2.37 o 
  -2  11   0        2.56        1.92      2.83 o 
  -1  11   0        9.27       10.02      3.16 o 
   0  11   0        0.58        0.41      1.36 o 
   1  11   0       48.46       47.97      3.13 o 
   2  11   0       22.11       20.41      2.21 o 
   3  11   0        0.33       -0.05      1.19 o 
   4  11   0        6.34        7.61      1.52 o 
  -1  12   0        1.34        0.92      1.56 o 
   0  12   0       30.50       30.11      3.01 o 
   1  12   0       13.75       14.42      2.05 o 
   2  12   0        6.92        5.58      2.38 o 
   3  12   0       83.38       90.53      4.26 o 
  -2 -12   1       24.70       27.02      2.88 o 
  -1 -12   1        0.15        0.37      0.83 o 
   0 -12   1       16.26       18.78      2.04 o 
  -4 -11   1        1.81        1.93      1.06 o 
  -3 -11   1        0.86        0.64      1.22 o 
  -2 -11   1        1.27        1.64      1.75 o 
  -1 -11   1        8.61        6.00      1.46 o 
   0 -11   1        2.68        2.53      2.94 o 
   1 -11   1        1.15        1.52      1.50 o 
  -4 -10   1       11.52        8.97      1.53 o 
  -3 -10   1       11.13       11.58      2.23 o 
  -2 -10   1       47.17       47.82      2.85 o 
  -1 -10   1      249.74      263.34     17.41 o 
   0 -10   1        4.05        3.68      3.54 o 
   1 -10   1        5.63        6.16      1.50 o 
   2 -10   1       21.85       20.43      3.68 o 
  -5  -9   1       21.04       34.01      4.51 o 
  -4  -9   1        6.55        3.88      1.34 o 
  -3  -9   1       38.59       39.27      2.63 o 
  -2  -9   1      153.68      143.67      5.08 o 
  -1  -9   1      506.13      529.46     11.93 o 
   0  -9   1      418.47      436.80     13.21 o 
   1  -9   1       24.75       23.93      1.97 o 
   2  -9   1        0.33        0.37      1.54 o 
   3  -9   1       10.57        8.00      3.16 o 
  -5  -8   1       26.45       24.41      2.12 o 
  -4  -8   1       37.71       38.63      2.58 o 
  -3  -8   1        2.69        1.96      1.23 o 
  -2  -8   1       24.98       23.13      2.06 o 
  -1  -8   1        3.00        2.93      1.02 o 
   0  -8   1      219.28      214.91      7.07 o 
   1  -8   1       81.34       79.62      3.61 o 
   2  -8   1        0.02        0.01      1.35 o 
   3  -8   1       13.60       17.36      4.29 o 
   4  -8   1        0.10        0.28      1.93 o 
  -6  -7   1        7.86        8.53      3.15 o 
  -5  -7   1        1.54        0.78      0.97 o 
  -4  -7   1      265.13      251.98      6.95 o 
  -3  -7   1       44.51       37.12      7.05 o 
  -2  -7   1       71.34       70.02      2.80 o 
  -1  -7   1        4.85        4.51      1.03 o 
   0  -7   1      196.87      201.63     10.38 o 
   1  -7   1      540.25      579.51     14.81 o 
   2  -7   1        0.12        0.47      0.84 o 
   3  -7   1       36.52       36.46      4.41 o 
   4  -7   1       28.50       29.32      4.27 o 
  -6  -6   1       29.20       28.14      3.72 o 
  -5  -6   1        0.89        0.47      1.15 o 
  -4  -6   1        0.11        0.53      1.00 o 
  -3  -6   1      119.07      108.92      3.52 o 
  -2  -6   1       34.16       36.55      1.16 o 
  -1  -6   1       25.45       21.07      1.61 o 
   0  -6   1      258.81      277.48     18.29 o 
   1  -6   1        7.85        8.71      1.22 o 
   2  -6   1       79.88       78.52      7.34 o 
   3  -6   1       32.09       33.25      1.85 o 
   4  -6   1        1.01        0.94      2.66 o 
   5  -6   1        7.92        9.08      3.04 o 
  -6  -5   1        6.35        5.39      1.96 o 
  -5  -5   1        8.01       10.14      1.62 o 
  -4  -5   1       17.66       16.32      1.75 o 
  -3  -5   1       46.23       50.31      2.44 o 
  -2  -5   1       14.33       17.09      0.80 o 
  -1  -5   1       10.17        9.80      0.99 o 
   0  -5   1       49.31       48.22      2.03 o 
   1  -5   1        3.12        2.26      0.48 o 
   2  -5   1       40.44       39.82      2.47 o 
   3  -5   1       77.16       76.94      2.95 o 
   4  -5   1        6.33        7.74      2.27 o 
   5  -5   1       34.25       42.82      5.20 o 
  -6  -4   1       65.27       69.70      4.95 o 
  -5  -4   1       11.64       10.00      3.88 o 
  -4  -4   1      237.59      253.19      9.24 o 
  -3  -4   1       82.68       73.85      3.18 o 
  -2  -4   1       62.92       84.09      1.35 o 
  -1  -4   1        8.78       10.67      0.72 o 
   0  -4   1       49.91       50.21      1.23 o 
   1  -4   1      210.62      207.11      4.44 o 
   2  -4   1       18.35       17.62      0.90 o 
   3  -4   1       90.16       83.35      2.01 o 
   4  -4   1       61.96       57.61      5.34 o 
   5  -4   1        3.78        3.70      6.07 o 
  -6  -3   1        5.90        3.90      4.80 o 
  -5  -3   1      108.44      110.76      7.06 o 
  -4  -3   1        3.56        3.82      0.94 o 
  -3  -3   1       42.31       44.96      1.19 o 
  -2  -3   1      167.26      172.34      3.12 o 
  -1  -3   1       92.90      100.12      1.49 o 
   0  -3   1       83.87       80.26      1.30 o 
   1  -3   1       38.46       42.85      0.99 o 
   2  -3   1        1.34        0.46      0.26 o 
   3  -3   1        0.01        0.43      0.38 o 
   4  -3   1       89.44       88.36      3.35 o 
   5  -3   1       44.33       43.26      4.41 o 
   6  -3   1        3.53        3.15      2.44 o 
  -6  -2   1        6.38        6.60      1.62 o 
  -5  -2   1      214.37      231.43     11.22 o 
  -4  -2   1       23.08       19.54      2.51 o 
  -3  -2   1       44.94       36.13      1.28 o 
  -2  -2   1     1252.71     1271.04      8.57 o 
  -1  -2   1     1223.34     1185.70      6.49 o 
   0  -2   1      573.08      571.04      3.67 o 
   1  -2   1     1373.86     1323.83      4.74 o 
   2  -2   1       43.25       49.12      1.34 o 
   3  -2   1      836.64      838.91     12.97 o 
   4  -2   1       55.16       53.97      2.54 o 
   5  -2   1        4.06        5.53      1.92 o 
   6  -2   1        4.98        4.34      5.52 o 
  -5  -1   1       22.31       21.80      2.60 o 
  -4  -1   1      465.29      484.72     10.63 o 
  -3  -1   1        7.33        7.92      0.57 o 
  -2  -1   1       65.99       74.87      1.15 o 
  -1  -1   1      116.69       99.93      1.42 o 
   0  -1   1      120.94      114.41      2.11 o 
   2  -1   1      237.51      227.63      4.36 o 
   3  -1   1        2.93        3.62      0.82 o 
   4  -1   1        0.04        0.04      0.50 o 
   5  -1   1       25.92       28.24      2.20 o 
   6  -1   1       14.92       12.90      3.06 o 
  -5   0   1      210.31      208.01      7.13 o 
  -4   0   1        8.64       11.56      2.37 o 
  -3   0   1       38.89       39.02      1.33 o 
  -2   0   1      842.98      810.15      4.99 o 
  -1   0   1       87.88       90.78      1.19 o 
   1   0   1      667.13      621.13     12.56 o 
   2   0   1      997.50      970.49     10.73 o 
   3   0   1        6.79        6.73      0.78 o 
   4   0   1        1.00        1.38      1.04 o 
   5   0   1       61.69       60.35      3.73 o 
   6   0   1        5.65        3.79      6.06 o 
  -6   1   1        1.45        0.88      1.92 o 
  -5   1   1       17.17       17.22      1.48 o 
  -4   1   1       36.82       34.65      1.41 o 
  -3   1   1      705.04      714.00     26.20 o 
  -2   1   1      545.51      573.12      4.60 o 
  -1   1   1      361.75      311.56      1.99 o 
   0   1   1        0.12        0.26      0.16 o 
   1   1   1      847.92      745.55      8.36 o 
   2   1   1      285.63      269.90      2.68 o 
   3   1   1       25.94       21.30      1.06 o 
   4   1   1        0.00        0.15      0.99 o 
   5   1   1       26.51       29.35      2.43 o 
   6   1   1      307.62      304.98     14.13 o 
  -6   2   1        0.32        0.87      1.68 o 
  -5   2   1        1.56        1.80      1.50 o 
  -4   2   1       26.33       23.76      0.99 o 
  -3   2   1       72.43       68.95      2.09 o 
  -2   2   1      653.10      634.08      5.00 o 
  -1   2   1     1284.29     1201.96     21.39 o 
   0   2   1      262.26      239.32      1.79 o 
   1   2   1      177.84      168.89      4.66 o 
   2   2   1        8.72        6.70      0.53 o 
   3   2   1      235.73      235.82     17.57 o 
   4   2   1       91.84       95.54      5.14 o 
   5   2   1        2.01        2.85      1.77 o 
   6   2   1       74.04       74.12      5.59 o 
  -6   3   1        1.53        2.18      1.66 o 
  -5   3   1       16.78       18.41      3.78 o 
  -4   3   1       77.51       80.75      5.38 o 
  -3   3   1        7.52        8.77      0.32 o 
  -2   3   1        0.13        0.54      0.76 o 
  -1   3   1       30.11       28.00      0.64 o 
   0   3   1        0.00        0.09      0.23 o 
   1   3   1       11.45        9.69      0.42 o 
   2   3   1        3.86        5.05      0.44 o 
   3   3   1      934.79     1013.84     11.26 o 
   5   3   1       24.66       24.09      3.05 o 
   6   3   1        1.04        1.00      2.13 o 
  -6   4   1       19.39       22.41      4.03 o 
  -5   4   1       51.48       53.70      5.23 o 
  -4   4   1       50.86       51.50      4.60 o 
  -3   4   1       70.70       75.33      5.27 o 
  -2   4   1       92.24       96.57      4.69 o 
  -1   4   1        0.43        1.01      0.73 o 
   0   4   1      206.46      213.31      3.18 o 
   1   4   1       45.57       40.65      1.14 o 
   2   4   1      136.31      116.16      5.69 o 
   3   4   1      642.09      706.42     10.21 o 
   4   4   1        1.20        1.30      0.41 o 
   5   4   1       24.11       25.39      3.53 o 
   6   4   1        1.86        2.40      3.42 o 
  -5   5   1        0.99        2.52      2.74 o 
  -4   5   1       27.24       27.48      4.29 o 
  -3   5   1       23.44       24.73      3.34 o 
  -2   5   1        0.06        0.24      0.20 o 
  -1   5   1       83.09       87.30      1.68 o 
   0   5   1        0.24        0.24      0.37 o 
   1   5   1      112.68      121.49      2.25 o 
   2   5   1        0.16        1.18      0.86 o 
   3   5   1        1.21        1.87      1.00 o 
   4   5   1       28.31       32.94      3.88 o 
   5   5   1       18.95       19.40      3.41 o 
  -5   6   1       10.53       12.02      3.62 o 
  -4   6   1       48.21       47.63      4.86 o 
  -3   6   1        7.50        9.97      6.72 o 
  -2   6   1       19.83       20.87      0.96 o 
  -1   6   1     1552.82     1537.82     22.40 o 
   0   6   1      538.43      581.56     10.97 o 
   1   6   1      281.59      294.27      7.20 o 
   2   6   1      156.18      161.45      5.58 o 
   3   6   1       38.25       42.60      2.47 o 
   4   6   1       19.83       14.98      1.88 o 
   5   6   1       24.25       15.08      3.36 o 
   6   6   1        1.20        0.82      1.76 o 
  -5   7   1        0.79        0.96      2.08 o 
  -4   7   1       11.12       12.24      2.77 o 
  -3   7   1       14.67       12.88      2.74 o 
  -2   7   1      455.27      487.01     10.52 o 
  -1   7   1       22.66       17.59      1.23 o 
   0   7   1       20.92       21.05      1.65 o 
   1   7   1        0.06        0.05      0.38 o 
   2   7   1       10.78       10.36      1.54 o 
   3   7   1      142.33      155.57      4.82 o 
   4   7   1       94.60       91.07      4.49 o 
   5   7   1        6.57        6.22      1.66 o 
   6   7   1        2.91        1.24      1.15 o 
  -4   8   1      229.19      233.05     11.22 o 
  -3   8   1      164.80      165.73      8.92 o 
  -2   8   1      157.64      162.08      9.36 o 
  -1   8   1       68.79       64.37      2.92 o 
   0   8   1       35.06       35.34      2.31 o 
   1   8   1      540.82      509.31     12.61 o 
   2   8   1      578.52      550.13     16.41 o 
   3   8   1      225.42      226.71      6.68 o 
   4   8   1      118.75      113.98      4.81 o 
   5   8   1       40.39       29.38      2.65 o 
   6   8   1        0.62        2.18      1.70 o 
  -4   9   1        4.19        6.33      3.73 o 
  -3   9   1        5.24        5.02      2.28 o 
  -2   9   1        7.46        7.60      2.45 o 
  -1   9   1       21.64       20.69      1.71 o 
   0   9   1       34.53       30.94      2.12 o 
   1   9   1        7.84        8.10      1.49 o 
   2   9   1      182.57      191.48      6.93 o 
   3   9   1      105.61      111.35      5.07 o 
   4   9   1        0.66        0.94      1.66 o 
   5   9   1       53.58       53.55      3.41 o 
  -3  10   1        0.26        0.21      1.68 o 
  -2  10   1       43.64       44.04      5.54 o 
  -1  10   1       12.19       12.58      1.58 o 
   0  10   1      134.87      136.57      6.07 o 
   1  10   1      261.68      254.94     12.52 o 
   2  10   1       84.70       83.03      4.09 o 
   3  10   1        1.52        1.36      1.07 o 
   4  10   1        1.37        1.09      1.10 o 
   5  10   1        4.44        4.06      1.98 o 
  -2  11   1        0.02        1.01      2.10 o 
  -1  11   1      110.01      116.78      6.95 o 
   0  11   1        0.23        0.57      1.10 o 
   1  11   1        2.75        4.34      1.82 o 
   2  11   1       14.37       12.88      2.07 o 
   3  11   1       85.39       95.78      4.84 o 
   4  11   1       58.55       69.87      3.74 o 
  -1  12   1       22.19       27.55      3.80 o 
   0  12   1        0.01        0.27      0.54 o 
   1  12   1       12.35       12.61      1.68 o 
   2  12   1       14.64       15.60      1.89 o 
   3  12   1        4.83        6.36      1.81 o 
  -3 -11   2       14.18       13.66      2.02 o 
  -2 -11   2      102.88      109.00      4.37 o 
  -1 -11   2       11.99       11.54      1.77 o 
   0 -11   2       46.61       44.12      2.95 o 
   1 -11   2       14.24       16.60      3.43 o 
  -4 -10   2        8.64        8.65      8.50 o 
  -3 -10   2       61.56       62.06      3.43 o 
  -2 -10   2        0.00        0.14      1.12 o 
  -1 -10   2        0.66        1.10      1.26 o 
   0 -10   2      251.71      266.91     11.10 o 
   1 -10   2        0.47        0.46      1.29 o 
   2 -10   2        7.57        7.21      2.77 o 
  -5  -9   2       54.57       59.19      5.55 o 
  -4  -9   2       15.81       17.22      1.87 o 
  -3  -9   2        3.84        3.88      1.80 o 
  -2  -9   2        2.99        2.27      1.26 o 
  -1  -9   2       96.89       98.83      4.67 o 
   0  -9   2      159.82      167.16      8.61 o 
   1  -9   2        2.68        2.39      0.93 o 
   2  -9   2       32.46       30.53      4.37 o 
   3  -9   2        2.37        2.22      2.25 o 
  -5  -8   2        1.06        1.09      1.51 o 
  -4  -8   2        2.50        1.01      0.69 o 
  -3  -8   2      395.04      379.90     11.46 o 
  -2  -8   2       30.93       30.62      2.26 o 
  -1  -8   2       45.32       44.84      2.80 o 
   0  -8   2      115.08      118.22      4.90 o 
   1  -8   2       12.03       10.79      1.47 o 
   2  -8   2      149.82      151.88      4.79 o 
   3  -8   2       21.80       21.70      4.21 o 
   4  -8   2       23.73       23.21      4.40 o 
  -5  -7   2       10.18       13.12      3.46 o 
  -4  -7   2        0.13        0.07      1.03 o 
  -3  -7   2        6.14        5.44      1.39 o 
  -2  -7   2        0.61        0.93      0.77 o 
  -1  -7   2        0.05        0.30      0.90 o 
   0  -7   2        7.44        7.95      1.71 o 
   1  -7   2      175.91      178.65      5.77 o 
   2  -7   2        6.85        7.59      1.26 o 
   3  -7   2       35.89       35.57      4.06 o 
   4  -7   2        5.80        4.06      8.89 o 
  -6  -6   2        0.14        1.50      1.87 o 
  -5  -6   2       14.24       12.62      1.59 o 
  -4  -6   2        5.16        3.38      0.93 o 
  -3  -6   2        1.96        5.60      0.42 o 
  -2  -6   2       19.66       18.62      1.70 o 
  -1  -6   2        0.23        0.82      0.86 o 
   0  -6   2        2.44        2.51      1.64 o 
   1  -6   2        0.11        0.11      1.19 o 
   2  -6   2      331.94      362.57      9.40 o 
   3  -6   2        8.67        7.46      1.29 o 
   4  -6   2       18.77       15.84      3.31 o 
   5  -6   2        9.16        8.87      3.20 o 
  -6  -5   2        0.19        0.36      1.41 o 
  -5  -5   2        4.77        5.29      1.12 o 
  -4  -5   2       21.88       20.36      1.63 o 
  -3  -5   2        8.39        9.75      0.71 o 
  -2  -5   2      101.81       93.94      9.89 o 
  -1  -5   2       27.98       30.76      1.76 o 
   0  -5   2        0.20        0.12      0.61 o 
   1  -5   2       16.69       16.72      1.51 o 
   2  -5   2       14.77       11.65      1.36 o 
   3  -5   2        1.42        0.94      0.79 o 
   4  -5   2       53.19       49.97      6.14 o 
   5  -5   2       18.36       18.60      3.59 o 
  -6  -4   2       25.93       33.84      3.76 o 
  -5  -4   2       17.46       15.86      2.66 o 
  -4  -4   2       70.59       63.63      2.09 o 
  -3  -4   2      162.16      155.30      3.74 o 
  -2  -4   2      663.94      714.95      8.33 o 
  -1  -4   2        8.84       10.57      0.72 o 
   0  -4   2       15.12       13.62      1.20 o 
   1  -4   2        3.51        2.72      0.53 o 
   2  -4   2        0.83        0.54      0.45 o 
   3  -4   2       19.09       16.35      1.78 o 
   4  -4   2      131.79      133.72      5.22 o 
   5  -4   2       69.10       77.06      7.71 o 
  -6  -3   2        0.59        0.74      0.99 o 
  -5  -3   2       27.30       23.95      2.86 o 
  -4  -3   2      386.58      391.28      7.46 o 
  -3  -3   2      397.36      383.25      5.42 o 
  -2  -3   2      368.10      394.64      3.33 o 
  -1  -3   2     1850.51     1806.64      8.34 o 
   0  -3   2       81.76       71.15      1.34 o 
   1  -3   2      172.53      177.20      5.20 o 
   2  -3   2      415.42      448.57     11.12 o 
   3  -3   2        4.43        2.24      0.92 o 
   4  -3   2       33.57       34.16      2.24 o 
   5  -3   2        0.07        0.74      2.35 o 
   6  -3   2        3.78        3.46      2.17 o 
  -6  -2   2       75.24       74.49      4.72 o 
  -5  -2   2       66.19       68.36      4.61 o 
  -4  -2   2        2.40        1.59      0.81 o 
  -3  -2   2       22.33       21.14      0.91 o 
  -2  -2   2        6.24        4.50      0.57 o 
  -1  -2   2        2.15        0.97      0.23 o 
   0  -2   2       43.32       37.98      0.86 o 
   1  -2   2       20.47       18.46      0.71 o 
   2  -2   2      253.52      291.92      4.76 o 
   3  -2   2       56.68       55.19      1.77 o 
   4  -2   2        9.95        8.79      1.60 o 
   5  -2   2       29.70       31.90      4.37 o 
   6  -2   2        8.47        9.55      3.13 o 
  -5  -1   2      277.44      269.97      9.66 o 
  -4  -1   2      713.37      713.03     10.81 o 
  -3  -1   2       42.14       40.13      1.24 o 
  -2  -1   2      434.42      414.70      4.43 o 
   2  -1   2        0.57        1.24      0.59 o 
   3  -1   2      236.07      229.77      5.09 o 
   4  -1   2      173.85      172.36      5.27 o 
   5  -1   2        0.99        0.90      0.87 o 
   6  -1   2       65.39       65.49      6.00 o 
  -5   0   2        1.56        1.94      1.01 o 
  -4   0   2       69.40       60.03      2.18 o 
  -3   0   2       13.55       12.40      0.69 o 
  -2   0   2       32.50       32.17      0.73 o 
   0   0   2       13.23       11.17      0.38 o 
   1   0   2      488.71      467.71      5.09 o 
   2   0   2        0.37        0.61      0.43 o 
   3   0   2       17.43       16.34      1.13 o 
   4   0   2        7.45        6.58      1.29 o 
   5   0   2       27.77       24.46      2.20 o 
   6   0   2        9.95       10.58      2.78 o 
  -6   1   2        0.02        0.07      0.84 o 
  -5   1   2        9.88       12.12      2.39 o 
  -4   1   2        0.38        0.86      0.41 o 
  -3   1   2       19.77       29.74      1.07 o 
  -2   1   2     1380.89     1418.16     19.85 o 
  -1   1   2       19.74       16.81      0.43 o 
   0   1   2        1.06        2.52      0.66 o 
   1   1   2     2275.36     2180.36      8.14 o 
   2   1   2       30.48       29.67      1.21 o 
   3   1   2      131.08      136.05      3.87 o 
   4   1   2       53.73       54.55      3.10 o 
   5   1   2      244.00      258.15      9.86 o 
   6   1   2      289.72      286.28     15.16 o 
  -6   2   2       11.18        9.42      2.63 o 
  -5   2   2       17.89       17.96      2.51 o 
  -4   2   2        9.34       10.23      0.87 o 
  -3   2   2        0.04        0.16      0.22 o 
  -2   2   2      770.31      763.71      4.95 o 
  -1   2   2        2.72        3.70      0.22 o 
   0   2   2     1589.54     1480.70     11.24 o 
   1   2   2      139.39      127.19      2.68 o 
   2   2   2      100.74      100.79      2.11 o 
   3   2   2      155.46      147.44      5.62 o 
   4   2   2       68.98       68.82      4.65 o 
   5   2   2        1.55        1.69      1.45 o 
   6   2   2      121.22      127.89      7.85 o 
  -6   3   2      133.98      138.53      7.45 o 
  -5   3   2       26.56       26.45      3.60 o 
  -4   3   2        4.70        4.48      1.71 o 
  -3   3   2        1.62        1.50      0.95 o 
  -2   3   2      102.33      112.88      3.61 o 
  -1   3   2       23.82       19.58      0.37 o 
   0   3   2        0.49        0.46      0.23 o 
   1   3   2       25.59       26.90      0.74 o 
   2   3   2      916.53      935.51     10.16 o 
   3   3   2      626.99      614.87     38.94 o 
   4   3   2       79.05       75.13      5.47 o 
   5   3   2       24.80       26.22      3.62 o 
   6   3   2        2.11        1.49      1.79 o 
  -6   4   2       60.10       56.76      5.56 o 
  -5   4   2        0.87        0.58      1.64 o 
  -4   4   2        4.08        3.06      3.68 o 
  -3   4   2       73.00       77.13      4.83 o 
  -2   4   2       47.24       48.83      2.42 o 
  -1   4   2        4.79        3.42      0.33 o 
   0   4   2      807.79      801.10      6.83 o 
   1   4   2       46.00       37.14      0.76 o 
   2   4   2       25.57       22.69      2.47 o 
   3   4   2        0.13        3.23      0.60 o 
   4   4   2      136.26      118.37      7.26 o 
   5   4   2        1.70        2.15      1.42 o 
   6   4   2        0.07        0.45      1.46 o 
  -5   5   2       10.12        8.43      3.21 o 
  -4   5   2        0.00        0.95      2.95 o 
  -3   5   2       24.10       21.52      2.98 o 
  -2   5   2       96.77       91.38      3.53 o 
  -1   5   2      416.67      397.59     23.41 o 
   0   5   2        6.45        5.83      0.49 o 
   1   5   2      185.62      199.47      1.95 o 
   2   5   2       57.97       57.70      2.39 o 
   3   5   2       39.54       37.86      3.99 o 
   4   5   2        4.85        3.57      0.75 o 
   5   5   2        4.22        2.73      3.76 o 
   6   5   2        1.56        1.05      2.79 o 
  -5   6   2        7.23        8.96      3.63 o 
  -4   6   2        8.52        8.27      2.53 o 
  -3   6   2        6.20        4.13      1.93 o 
  -2   6   2       43.96       44.65      3.34 o 
  -1   6   2      138.53      152.16      3.20 o 
   0   6   2      266.58      291.14      5.34 o 
   1   6   2      249.23      274.28      3.43 o 
   2   6   2       22.72       20.43      2.44 o 
   3   6   2       23.64       27.00      2.78 o 
   4   6   2       32.46       23.71      3.28 o 
   5   6   2      122.86      119.14      8.12 o 
   6   6   2       39.52       36.35      4.70 o 
  -5   7   2       26.06       29.78      4.36 o 
  -4   7   2        0.94        0.54      1.27 o 
  -3   7   2      109.29      119.48      7.89 o 
  -2   7   2        2.82        2.30      0.36 o 
  -1   7   2      413.84      415.93     13.21 o 
   0   7   2       14.04       20.11      1.60 o 
   1   7   2        3.19        3.01      0.98 o 
   2   7   2      118.61      116.25      4.13 o 
   3   7   2       14.18       15.75      1.87 o 
   4   7   2       88.19       78.49      4.38 o 
   5   7   2      178.26      177.42      5.71 o 
   6   7   2        1.17        2.00      3.26 o 
  -4   8   2       48.00       49.34      5.20 o 
  -3   8   2       21.52       22.13      3.99 o 
  -2   8   2        5.38        5.35      1.86 o 
  -1   8   2        6.42        5.08      0.92 o 
   0   8   2       26.16       25.58      1.96 o 
   1   8   2      323.98      298.81     16.38 o 
   2   8   2       13.08       10.53      1.74 o 
   3   8   2       28.25       26.78      2.23 o 
   4   8   2        0.21        0.57      1.00 o 
   5   8   2        0.04        0.15      0.92 o 
   6   8   2       12.84       12.83      2.06 o 
  -4   9   2        7.86        8.53      3.14 o 
  -3   9   2      129.39      134.44      9.25 o 
  -2   9   2        5.35        6.29      2.43 o 
  -1   9   2       80.58       75.19      3.21 o 
   0   9   2        0.00        0.26      1.07 o 
   1   9   2        4.40        3.31      2.07 o 
   2   9   2      581.54      605.26     22.02 o 
   3   9   2        6.93        6.51      1.60 o 
   4   9   2       46.48       41.95      2.83 o 
   5   9   2        6.91        7.44      2.17 o 
  -3  10   2        3.93        2.60      2.58 o 
  -2  10   2        3.52        3.31      4.44 o 
  -1  10   2       21.00       17.53      2.68 o 
   0  10   2       17.46       14.22      1.65 o 
   1  10   2       34.14       33.29      2.38 o 
   2  10   2       69.71       68.26      3.79 o 
   3  10   2        3.46        2.84      1.15 o 
   4  10   2        2.20        3.48      1.54 o 
   5  10   2        0.40        0.53      1.19 o 
  -2  11   2       69.25       73.04      6.13 o 
  -1  11   2      100.79       99.36      7.48 o 
   0  11   2        8.28        9.27      1.53 o 
   1  11   2       82.30       77.05      3.59 o 
   2  11   2        2.86        3.53      1.53 o 
   3  11   2      122.93      133.66      6.21 o 
   4  11   2       44.75       52.64      3.54 o 
  -1  12   2        1.33        1.21      1.69 o 
   0  12   2       41.25       47.55      4.73 o 
   1  12   2       16.51       16.22      2.63 o 
   2  12   2        1.32        1.43      1.04 o 
   3  12   2        1.94        1.04      0.96 o 
   4  12   2        7.38       10.60      2.02 o 
   0  13   2       12.41       14.43      3.07 o 
   1  13   2        9.61        9.60      1.66 o 
   2  13   2        1.96        2.24      1.27 o 
  -2 -11   3        0.09        0.06      0.47 o 
  -1 -11   3        8.83        7.30      2.71 o 
   0 -11   3        3.59        2.87      1.94 o 
  -3 -10   3        0.01       -0.06      0.81 o 
  -2 -10   3      132.16      133.65      4.39 o 
  -1 -10   3       36.92       35.79      2.91 o 
   0 -10   3      269.93      259.45     17.59 o 
   1 -10   3       25.61       23.12      2.39 o 
   2 -10   3        0.31        0.45      1.80 o 
  -4  -9   3       14.36       14.14      2.93 o 
  -3  -9   3       13.46       12.75      1.56 o 
  -2  -9   3        4.46        4.24      1.74 o 
  -1  -9   3       80.73       77.87      3.76 o 
   0  -9   3       49.84       48.27      2.95 o 
   1  -9   3       62.07       61.67      3.59 o 
   2  -9   3        1.44        1.50      1.44 o 
   3  -9   3        0.32        0.88      2.27 o 
  -5  -8   3        6.76        4.53      2.06 o 
  -4  -8   3       28.82       25.44      4.36 o 
  -3  -8   3      110.77       94.89      3.31 o 
  -2  -8   3        0.55        0.88      0.84 o 
  -1  -8   3      126.55      132.20      5.80 o 
   0  -8   3        0.00        0.83      1.59 o 
   1  -8   3        0.01        0.19      1.01 o 
   2  -8   3        0.00        0.34      1.28 o 
   3  -8   3       13.47       14.20      3.50 o 
  -5  -7   3        3.92        4.84      2.20 o 
  -4  -7   3       36.94       30.44      3.87 o 
  -3  -7   3       73.50       63.92      2.89 o 
  -2  -7   3       54.27       50.59      2.62 o 
  -1  -7   3       60.46       66.54      3.23 o 
   0  -7   3       15.26       15.20      1.79 o 
   1  -7   3        9.34        8.18      1.45 o 
   2  -7   3        5.10        4.55      1.24 o 
   3  -7   3       57.03       56.91      6.31 o 
   4  -7   3        5.78        3.80     10.46 o 
  -5  -6   3        9.65        8.96      2.83 o 
  -4  -6   3       14.03       12.43      1.28 o 
  -3  -6   3        8.92        7.45      0.66 o 
  -2  -6   3        6.05        6.33      1.07 o 
  -1  -6   3        2.68        2.93      0.99 o 
   0  -6   3        5.24        4.55      1.31 o 
   1  -6   3       13.31       10.93      1.58 o 
   2  -6   3       62.35       65.33      3.33 o 
   3  -6   3        2.85        3.08      1.33 o 
   4  -6   3       27.46       32.36      4.82 o 
  -6  -5   3       61.05       56.95      4.60 o 
  -5  -5   3       40.23       41.17      5.17 o 
  -4  -5   3       10.27        9.31      1.09 o 
  -3  -5   3        3.24        3.20      0.53 o 
  -2  -5   3      102.50       99.00      2.80 o 
  -1  -5   3      150.94      177.25      3.97 o 
   0  -5   3      161.34      162.27      6.64 o 
   1  -5   3       10.27       10.83      1.84 o 
   2  -5   3       70.93       72.32      3.31 o 
   3  -5   3       41.10       38.67      2.55 o 
   4  -5   3       25.10       24.40      3.91 o 
   5  -5   3        0.02        0.12      1.84 o 
  -6  -4   3       23.79       19.16      3.24 o 
  -5  -4   3       63.94       64.51      4.92 o 
  -4  -4   3       43.79       45.88      1.70 o 
  -3  -4   3       64.42       61.46      1.69 o 
  -2  -4   3        4.94        5.74      0.63 o 
  -1  -4   3      101.18      108.42      2.29 o 
   0  -4   3       18.94       17.61      1.57 o 
   1  -4   3        1.43        1.28      0.66 o 
   2  -4   3       21.30       17.50      1.80 o 
   3  -4   3       56.13       50.53      3.17 o 
   4  -4   3        4.43        4.09      1.35 o 
   5  -4   3       14.60       16.26      3.85 o 
  -6  -3   3        3.31        2.21      1.39 o 
  -5  -3   3       58.92       66.52      4.84 o 
  -4  -3   3       16.33       15.65      1.49 o 
  -3  -3   3      192.55      195.13      5.07 o 
  -2  -3   3        2.99        1.42      0.42 o 
  -1  -3   3      825.82      811.82      8.65 o 
   0  -3   3      590.96      563.74      6.70 o 
   1  -3   3      187.03      186.68      6.65 o 
   2  -3   3      146.86      165.61      4.75 o 
   3  -3   3       29.39       37.99      2.77 o 
   4  -3   3      412.90      437.84     13.69 o 
   5  -3   3       18.33       17.33      3.69 o 
   6  -3   3        0.06        0.67      2.02 o 
  -6  -2   3        0.86        1.72      1.61 o 
  -5  -2   3        0.93        1.06      1.07 o 
  -4  -2   3      422.66      428.53     12.64 o 
  -3  -2   3        6.96        6.47      0.73 o 
  -2  -2   3       17.96       18.49      0.66 o 
  -1  -2   3        5.66        3.13      0.32 o 
   0  -2   3      303.35      300.46      4.41 o 
   1  -2   3      528.93      532.65      7.92 o 
   2  -2   3      160.90      174.87      3.06 o 
   3  -2   3        0.02        0.41      1.03 o 
   4  -2   3       12.39       13.41      1.69 o 
   5  -2   3       47.14       44.02      3.65 o 
   6  -2   3        0.52        0.34      1.07 o 
  -5  -1   3       10.91       13.83      2.04 o 
  -4  -1   3      309.91      332.79     15.45 o 
  -3  -1   3      115.09      118.22      2.51 o 
  -2  -1   3      285.40      278.64      2.76 o 
  -1  -1   3      112.56      105.46      1.16 o 
   0  -1   3     1207.04     1165.50      8.06 o 
   1  -1   3     1868.14     1803.28     11.01 o 
   2  -1   3        4.92        5.68      0.67 o 
   3  -1   3       64.44       66.51      3.11 o 
   4  -1   3       46.95       50.50      3.25 o 
   5  -1   3       19.48       18.73      2.11 o 
   6  -1   3       32.28       32.92      4.51 o 
  -5   0   3        6.97        5.52      1.68 o 
  -4   0   3       22.40       22.27      1.33 o 
  -3   0   3       49.16       48.77      1.21 o 
  -2   0   3      246.46      262.26      2.75 o 
  -1   0   3      964.94      963.58      7.66 o 
   0   0   3      632.63      575.40      7.28 o 
   1   0   3     5873.59     5687.39     33.88 o 
   2   0   3      963.33      953.56      8.85 o 
   3   0   3        1.22        2.37      1.33 o 
   4   0   3       13.56       14.08      1.86 o 
   5   0   3       17.97       18.37      2.02 o 
   6   0   3      292.35      302.16     16.14 o 
  -5   1   3       14.57       12.16      4.35 o 
  -4   1   3       64.02       62.16      2.25 o 
  -3   1   3       24.11       24.02      0.91 o 
  -2   1   3       18.26       16.01      0.58 o 
  -1   1   3     1086.61     1104.57      4.05 o 
   0   1   3      406.89      375.61      3.49 o 
   1   1   3      808.47      742.78      5.51 o 
   2   1   3      216.16      231.39      3.21 o 
   3   1   3      170.02      165.95      4.55 o 
   4   1   3       96.66      102.29      4.07 o 
   5   1   3      147.94      154.15      8.58 o 
   6   1   3        6.21        5.17      2.06 o 
  -5   2   3       15.89       14.14      2.47 o 
  -4   2   3       14.83       13.27      0.94 o 
  -3   2   3        6.81        7.26      0.58 o 
  -2   2   3     1076.52     1115.79      9.40 o 
  -1   2   3       62.95       82.81      0.93 o 
   0   2   3        0.80        2.00      0.36 o 
   1   2   3       14.14       14.00      1.08 o 
   2   2   3      221.90      206.90      3.36 o 
   3   2   3     1105.89     1214.84     16.61 o 
   4   2   3      374.12      380.24     10.74 o 
   5   2   3       91.19       92.45      6.40 o 
   6   2   3        0.04        0.46      1.41 o 
  -6   3   3       13.05       14.14      2.85 o 
  -5   3   3      105.44      109.97      5.99 o 
  -4   3   3       45.41       45.17      3.10 o 
  -3   3   3       12.53       11.23      2.70 o 
  -2   3   3       41.89       42.69      1.92 o 
  -1   3   3       18.99       17.88      0.64 o 
   0   3   3       10.96        8.07      0.44 o 
   1   3   3      359.76      378.45     13.79 o 
   2   3   3      751.95      875.08     12.58 o 
   3   3   3      428.81      479.68     12.75 o 
   4   3   3      136.14      150.46      7.29 o 
   5   3   3       26.90       28.15      3.83 o 
   6   3   3       31.25       34.38      4.31 o 
  -5   4   3        1.76        1.33      1.32 o 
  -4   4   3       34.39       38.32      3.43 o 
  -3   4   3       11.58       10.58      2.32 o 
  -2   4   3        0.34        0.45      0.59 o 
  -1   4   3      544.99      524.89      3.59 o 
   0   4   3      383.49      370.03      2.29 o 
   1   4   3       77.11       75.50      1.43 o 
   2   4   3      451.37      434.13      9.04 o 
   3   4   3       22.06       16.70      2.82 o 
   4   4   3       40.39       35.84      3.48 o 
   5   4   3        1.37        2.87      2.18 o 
   6   4   3       52.97       53.50      5.58 o 
  -5   5   3       40.48       41.62      4.66 o 
  -4   5   3       48.93       50.61      4.81 o 
  -3   5   3        4.77        3.90      1.34 o 
  -2   5   3       84.78       84.09      3.28 o 
  -1   5   3      104.73      122.42      2.05 o 
   0   5   3     3657.05     3861.20     33.80 o 
   1   5   3      424.80      444.79      9.26 o 
   2   5   3      333.41      351.80      3.57 o 
   3   5   3      104.40      106.76      6.20 o 
   4   5   3        0.02        0.05      0.18 o 
   5   5   3       19.88       12.71      3.20 o 
   6   5   3        0.02        0.40      1.38 o 
  -5   6   3        8.97        7.69      2.74 o 
  -4   6   3        1.19        1.17      1.86 o 
  -3   6   3       72.66       80.01      5.77 o 
  -2   6   3      253.86      263.87      6.44 o 
  -1   6   3      140.02      138.97      2.96 o 
   0   6   3       45.73       47.17      1.48 o 
   1   6   3       88.22       95.52      1.95 o 
   2   6   3        2.11        2.31      0.49 o 
   3   6   3       40.93       43.20      2.67 o 
   4   6   3        0.20        0.65      0.46 o 
   5   6   3       39.06       34.62      4.41 o 
   6   6   3       22.34       27.31      4.45 o 
  -5   7   3        1.60        2.79      1.83 o 
  -4   7   3        7.04        6.18      2.36 o 
  -3   7   3     1256.73     1376.87     23.42 o 
  -2   7   3      258.20      278.59     11.05 o 
  -1   7   3      139.13      135.59      2.24 o 
   0   7   3      115.08      121.53      2.88 o 
   1   7   3       69.77       69.29      1.95 o 
   2   7   3     1046.78     1114.76     12.30 o 
   3   7   3        6.49        4.35      1.66 o 
   4   7   3       17.40       15.21      1.87 o 
   5   7   3      161.22      149.15      9.57 o 
   6   7   3        6.08        2.62      3.93 o 
  -4   8   3        0.63        1.10      1.54 o 
  -3   8   3       46.36       45.88      5.50 o 
  -2   8   3      147.79      148.29      9.22 o 
  -1   8   3        0.04        0.08      0.38 o 
   0   8   3        1.74        2.31      1.16 o 
   1   8   3      111.60       99.77      8.08 o 
   2   8   3      172.86      182.91      5.00 o 
   3   8   3        0.05        0.34      1.07 o 
   4   8   3       93.11       92.66      5.07 o 
   5   8   3        5.43        5.71      2.31 o 
   6   8   3        2.84        1.99      1.23 o 
  -3   9   3       72.92       69.82      6.69 o 
  -2   9   3       55.40       62.74      5.38 o 
  -1   9   3       22.42       19.39      1.49 o 
   0   9   3        4.96        5.56      1.20 o 
   1   9   3        1.09        1.02      0.93 o 
   2   9   3      929.12      973.87     20.29 o 
   3   9   3       19.26       17.69      2.11 o 
   4   9   3      154.57      162.71      6.36 o 
   5   9   3        0.04        0.76      1.24 o 
   6   9   3       12.28       14.17      2.45 o 
  -3  10   3        0.04       -0.02      1.75 o 
  -2  10   3        3.49        4.15      2.56 o 
  -1  10   3      247.11      259.83     11.49 o 
   0  10   3       14.71       15.69      1.70 o 
   1  10   3        7.99        6.26      1.69 o 
   2  10   3        4.99        5.45      1.35 o 
   3  10   3        0.02       -0.03      1.65 o 
   4  10   3       47.59       53.21      4.05 o 
   5  10   3        2.57        2.86      3.66 o 
  -2  11   3       20.35       23.59      3.60 o 
  -1  11   3        0.95        0.48      1.42 o 
   0  11   3       13.64       15.04      2.01 o 
   1  11   3       54.94       53.74      3.40 o 
   2  11   3       24.82       24.30      2.46 o 
   3  11   3        8.80        8.30      1.79 o 
   4  11   3       17.39       19.61      2.32 o 
   5  11   3       21.49       24.66      2.65 o 
  -1  12   3        9.53       13.52      2.85 o 
   0  12   3        4.75        6.37      2.67 o 
   1  12   3        6.31        8.72      1.72 o 
   2  12   3        2.84        2.16      1.65 o 
   3  12   3        2.56        3.39      1.65 o 
   4  12   3       18.67       24.46      2.54 o 
   0  13   3        5.41        5.25      2.40 o 
   1  13   3        1.55        1.17      1.11 o 
   2  13   3        0.57        1.06      0.99 o 
   3  13   3        5.58        5.99      1.51 o 
  -3 -10   4        6.47        7.36      2.44 o 
  -2 -10   4        2.10        1.86      0.94 o 
  -1 -10   4        6.39        7.18      1.60 o 
   0 -10   4       78.08       77.75      3.81 o 
   1 -10   4       27.59       24.86      2.57 o 
  -4  -9   4        2.04        2.44      5.95 o 
  -3  -9   4       11.36        7.92      2.96 o 
  -2  -9   4       24.89       21.79      2.24 o 
  -1  -9   4       62.79       59.15      3.48 o 
   0  -9   4       22.09       20.87      2.21 o 
   1  -9   4      144.79      148.37      5.00 o 
   2  -9   4        0.03        0.52      2.55 o 
  -4  -8   4       31.63       33.02      4.10 o 
  -3  -8   4        7.87        8.64      2.24 o 
  -2  -8   4        4.61        3.55      1.08 o 
  -1  -8   4        0.35        0.59      1.16 o 
   0  -8   4       71.80       74.66      3.61 o 
   1  -8   4       26.50       25.28      2.29 o 
   2  -8   4        5.30        4.28      2.09 o 
   3  -8   4        0.01        0.01      1.77 o 
  -5  -7   4        2.81        2.52      5.09 o 
  -4  -7   4        6.17        5.23      4.76 o 
  -3  -7   4        6.72        4.15      0.93 o 
  -2  -7   4       26.28       23.50      1.88 o 
  -1  -7   4        1.48        1.53      1.48 o 
   0  -7   4       62.20       66.06      3.46 o 
   1  -7   4       18.33       17.39      2.38 o 
   2  -7   4      177.32      185.27      5.23 o 
   3  -7   4      102.88      113.65      8.54 o 
   4  -7   4        1.84        1.60      1.58 o 
  -5  -6   4        0.05        0.06      1.62 o 
  -4  -6   4        3.52        4.16      3.49 o 
  -3  -6   4       36.39       33.80      1.30 o 
  -2  -6   4       16.84       15.85      1.78 o 
  -1  -6   4        4.68        5.52      2.17 o 
   0  -6   4        0.13        0.34      0.75 o 
   1  -6   4        8.84        8.36      1.51 o 
   2  -6   4       12.69       10.75      1.67 o 
   3  -6   4       71.83       68.21      6.20 o 
   4  -6   4        0.80        1.02      2.06 o 
  -5  -5   4        0.10        0.52      1.35 o 
  -4  -5   4       36.52       31.22      3.87 o 
  -3  -5   4        7.35        7.71      0.81 o 
  -2  -5   4       41.76       43.11      2.03 o 
  -1  -5   4       33.27       37.79      2.31 o 
   0  -5   4       56.54       48.42      2.54 o 
   1  -5   4       34.58       37.86      2.39 o 
   2  -5   4       51.98       50.72      2.90 o 
   3  -5   4      115.23      120.08      5.30 o 
   4  -5   4       38.59       42.15      5.39 o 
   5  -5   4       26.11       30.67      5.74 o 
  -6  -4   4        5.48        5.25      1.92 o 
  -5  -4   4        0.26        0.31      1.72 o 
  -4  -4   4        8.63        7.58      1.54 o 
  -3  -4   4       76.28       77.68      1.88 o 
  -2  -4   4      131.68      135.42      3.02 o 
  -1  -4   4       74.63       83.17      2.20 o 
   0  -4   4      301.63      328.59      7.16 o 
   1  -4   4       41.00       43.04      2.27 o 
   2  -4   4       13.18        9.64      1.68 o 
   3  -4   4       31.68       25.53      2.32 o 
   4  -4   4       17.17       18.61      2.21 o 
   5  -4   4       84.73       76.72      6.36 o 
  -6  -3   4        4.71        1.68      3.85 o 
  -5  -3   4       64.45       69.91      4.89 o 
  -4  -3   4      248.39      249.78      5.94 o 
  -3  -3   4       19.88       19.76      0.83 o 
  -2  -3   4      254.44      264.13      4.03 o 
  -1  -3   4      147.27      160.46      2.66 o 
   0  -3   4       21.73       21.01      1.03 o 
   1  -3   4      274.73      304.87      6.48 o 
   2  -3   4       33.74       27.32      2.06 o 
   3  -3   4        2.96        2.68      1.28 o 
   4  -3   4       47.22       47.12      3.26 o 
   5  -3   4        8.92        9.63      3.42 o 
  -5  -2   4       42.89       42.80      2.45 o 
  -4  -2   4      350.31      352.29      8.42 o 
  -3  -2   4      665.88      689.00     11.72 o 
  -2  -2   4      361.18      369.37      6.30 o 
  -1  -2   4       78.72       78.28      3.45 o 
   0  -2   4       44.39       46.95      1.74 o 
   1  -2   4     1000.92      976.46     61.52 o 
   2  -2   4      384.15      421.93     13.16 o 
   3  -2   4       18.40       18.69      2.20 o 
   4  -2   4      108.62      106.60      4.91 o 
   5  -2   4       79.33       77.79      3.96 o 
   6  -2   4        9.57        9.63      2.96 o 
  -5  -1   4       61.05       59.74      2.82 o 
  -4  -1   4        2.41        3.10      1.54 o 
  -3  -1   4      590.99      586.96      9.41 o 
  -2  -1   4      530.13      546.97      5.25 o 
  -1  -1   4      127.40      133.02      2.20 o 
   0  -1   4      293.23      302.90      2.98 o 
   1  -1   4      231.00      235.27      7.12 o 
   2  -1   4     1862.47     1851.83     55.62 o 
   3  -1   4       78.08       76.48      3.29 o 
   4  -1   4       12.66       12.45      1.86 o 
   5  -1   4        4.59        4.37      1.42 o 
   6  -1   4        2.11        1.46      4.11 o 
  -5   0   4       29.08       29.96      2.75 o 
  -4   0   4       37.00       32.01      2.07 o 
  -3   0   4        0.83        0.30      0.36 o 
  -2   0   4      974.43     1037.86     10.66 o 
  -1   0   4       11.43       13.89      0.86 o 
   0   0   4      390.33      415.21      3.73 o 
   1   0   4      768.69      794.41      5.44 o 
   2   0   4      363.73      388.33     11.49 o 
   3   0   4       15.35       14.20      1.82 o 
   4   0   4      171.19      169.91      5.53 o 
   5   0   4      128.24       93.91     24.80 o 
   6   0   4       50.82       49.56      5.41 o 
  -5   1   4        0.53        0.41      1.37 o 
  -4   1   4       10.44        9.34      1.02 o 
  -3   1   4      125.77      132.16      2.28 o 
  -2   1   4      105.02      111.18      2.20 o 
  -1   1   4     2766.57     2766.09     35.63 o 
   0   1   4      127.16      123.71      1.72 o 
   1   1   4       19.23       16.94      0.88 o 
   2   1   4      147.72      167.43      5.14 o 
   3   1   4       12.32       13.51      1.64 o 
   4   1   4        9.78        7.79      2.20 o 
   5   1   4       43.33       46.22      3.16 o 
   6   1   4        0.31        0.54      1.41 o 
  -5   2   4       24.05       22.27      2.27 o 
  -4   2   4        1.35        1.19      0.86 o 
  -3   2   4        7.68        6.88      0.52 o 
  -2   2   4       25.06       30.77      0.87 o 
  -1   2   4      175.73      161.52      1.99 o 
   0   2   4      475.39      469.15      5.60 o 
   1   2   4      344.77      361.96      7.45 o 
   2   2   4      454.40      491.36     10.15 o 
   3   2   4      160.92      160.90      6.93 o 
   4   2   4        5.19        4.37      1.95 o 
   5   2   4       21.31       22.85      3.34 o 
   6   2   4        1.90        2.74      2.19 o 
  -5   3   4        7.62       10.28      2.54 o 
  -4   3   4       39.03       43.38      2.97 o 
  -3   3   4       39.40       37.80      0.92 o 
  -2   3   4      113.40      114.92      2.88 o 
  -1   3   4       43.55       43.98      0.86 o 
   0   3   4      463.78      480.85      6.36 o 
   1   3   4       77.24       79.97      2.43 o 
   2   3   4       58.63       60.40      3.76 o 
   3   3   4      434.86      410.47     11.90 o 
   4   3   4      102.89      112.98      6.39 o 
   5   3   4        1.80        2.59      2.06 o 
   6   3   4       11.17       12.80      3.11 o 
  -5   4   4       11.79       10.29      2.23 o 
  -4   4   4        0.30        0.45      0.64 o 
  -3   4   4       26.41       28.41      2.99 o 
  -2   4   4       27.32       25.47      1.77 o 
  -1   4   4      334.13      349.87      4.04 o 
   0   4   4      312.90      315.54      2.27 o 
   1   4   4      537.46      522.47      6.03 o 
   2   4   4       67.78       77.36      4.17 o 
   3   4   4        4.31        5.84      3.59 o 
   4   4   4        3.29        3.51      1.86 o 
   5   4   4        0.99        1.20      1.35 o 
   6   4   4        8.22        7.24      2.48 o 
  -5   5   4       74.02       69.30      5.46 o 
  -4   5   4       94.60       95.80      4.99 o 
  -3   5   4        0.14        0.30      1.04 o 
  -2   5   4      133.82      137.99      4.12 o 
  -1   5   4        7.37       10.89      0.87 o 
   0   5   4      724.79      766.79      9.71 o 
   1   5   4       41.76       53.82      1.75 o 
   2   5   4       16.28       18.90      1.21 o 
   3   5   4        4.33        4.60      2.53 o 
   4   5   4       55.71       56.70      4.91 o 
   5   5   4        4.02        4.86      1.98 o 
   6   5   4       34.39       35.37      4.68 o 
  -5   6   4        1.44        2.12      1.75 o 
  -4   6   4       21.68       21.40      3.12 o 
  -3   6   4        0.95        0.97      0.87 o 
  -2   6   4      562.43      591.43     11.99 o 
  -1   6   4       19.54       20.33      1.15 o 
   0   6   4       26.38       27.61      1.21 o 
   1   6   4      209.96      254.19      4.22 o 
   2   6   4       11.14        8.51      0.80 o 
   3   6   4       54.07       53.92      1.76 o 
   4   6   4       25.57       32.16      4.49 o 
   5   6   4        7.36        8.57      2.83 o 
   6   6   4       41.84       32.30      4.59 o 
  -4   7   4        0.27        1.72      2.25 o 
  -3   7   4      101.65      112.56      7.19 o 
  -2   7   4      115.94      121.31      4.92 o 
  -1   7   4       92.72       96.26      2.35 o 
   0   7   4        0.55        0.95      0.45 o 
   1   7   4        8.72        7.91      0.68 o 
   2   7   4       10.18       11.12      1.07 o 
   3   7   4      142.83      136.64      4.04 o 
   4   7   4       98.32       95.04      6.63 o 
   5   7   4       18.62       19.56      3.44 o 
   6   7   4        5.98        3.94      8.98 o 
  -4   8   4        2.19        3.58      2.52 o 
  -3   8   4       56.72       58.91      4.84 o 
  -2   8   4      201.62      206.94     10.08 o 
  -1   8   4       38.43       34.58      1.23 o 
   0   8   4       56.10       61.48      2.32 o 
   1   8   4        4.79        5.80      1.13 o 
   2   8   4       37.64       40.96      1.82 o 
   3   8   4     1009.60     1025.39     31.05 o 
   4   8   4      121.16      112.60      5.28 o 
   5   8   4       77.49       77.07      4.27 o 
   6   8   4        0.54        0.38      1.09 o 
  -4   9   4       18.75       24.13      4.28 o 
  -3   9   4       20.97       22.10      3.80 o 
  -2   9   4        5.80        4.10      4.50 o 
  -1   9   4       18.17       16.13      1.31 o 
   0   9   4       91.15       77.12      2.87 o 
   1   9   4       55.37       52.04      2.25 o 
   2   9   4        2.60        3.07      1.31 o 
   3   9   4      126.58      125.45      6.02 o 
   4   9   4        0.42        0.33      1.10 o 
   5   9   4        8.12        7.34      4.05 o 
   6   9   4        1.96        1.81      1.46 o 
  -3  10   4       10.34       14.68      4.05 o 
  -2  10   4        7.57       10.24      2.56 o 
  -1  10   4       36.72       35.18      3.88 o 
   0  10   4      108.50       89.80      4.25 o 
   1  10   4      179.48      167.85      6.19 o 
   2  10   4       50.00       45.07      3.19 o 
   3  10   4       18.16       17.99      2.11 o 
   4  10   4      103.31      109.66      5.65 o 
   5  10   4       72.82       77.22      4.16 o 
  -2  11   4        1.09        0.92      1.44 o 
  -1  11   4       68.74       75.73      6.31 o 
   0  11   4       30.86       20.66      1.81 o 
   1  11   4       28.23       32.60      2.65 o 
   2  11   4       34.44       34.91      2.71 o 
   3  11   4        8.41        8.90      2.12 o 
   4  11   4       21.34       22.06      2.60 o 
   5  11   4      145.89      176.14     10.24 o 
  -1  12   4       28.98       30.44      4.26 o 
   0  12   4       39.50       35.79      3.88 o 
   1  12   4        8.72        5.41      1.61 o 
   2  12   4        0.66        0.77      1.29 o 
   3  12   4        1.23        1.35      1.21 o 
   4  12   4        3.17        2.71      1.32 o 
   0  13   4       17.06       16.41      3.13 o 
   1  13   4       18.07       21.87      2.26 o 
   2  13   4       33.95       39.80      2.90 o 
   3  13   4        3.57        2.46      1.37 o 
  -1 -10   5        2.83        2.48      1.54 o 
   0 -10   5       10.00        8.37      1.89 o 
  -3  -9   5        0.09        1.87      2.75 o 
  -2  -9   5       89.63       85.02      8.11 o 
  -1  -9   5        3.14        2.71      1.36 o 
   0  -9   5        0.00        0.14      1.40 o 
   1  -9   5       69.29       70.12      4.88 o 
   2  -9   5        5.21        5.45      2.77 o 
  -4  -8   5        2.91        1.30      1.37 o 
  -3  -8   5       22.09       13.77      3.42 o 
  -2  -8   5      236.56      227.05      7.87 o 
  -1  -8   5       35.04       36.16      2.53 o 
   0  -8   5        2.69        2.12      1.19 o 
   1  -8   5      105.88      107.77      5.13 o 
   2  -8   5        9.05        7.65      1.68 o 
   3  -8   5       36.81       33.71      4.61 o 
  -4  -7   5        6.69        4.39      7.75 o 
  -3  -7   5        0.37        1.00      1.89 o 
  -2  -7   5        5.78        4.97      1.21 o 
  -1  -7   5        0.50        0.61      0.85 o 
   0  -7   5       48.95       50.08      2.85 o 
   1  -7   5       92.36       95.40      6.62 o 
   2  -7   5        0.50        0.89      1.14 o 
   3  -7   5       13.75       14.13      3.24 o 
  -5  -6   5        2.39        5.53      2.26 o 
  -4  -6   5        4.97        6.99      2.88 o 
  -3  -6   5        0.42        0.20      1.68 o 
  -2  -6   5        0.45        0.76      0.69 o 
  -1  -6   5       24.25       23.53      1.81 o 
   0  -6   5       24.02       22.65      1.99 o 
   1  -6   5        0.04        0.21      1.13 o 
   2  -6   5       37.83       35.69      2.69 o 
   3  -6   5       57.64       53.66      3.56 o 
   4  -6   5       18.99       17.50      3.89 o 
  -5  -5   5        2.41        2.68      1.97 o 
  -4  -5   5        0.00        0.33      1.57 o 
  -3  -5   5       77.46       68.28      7.45 o 
  -2  -5   5       48.48       52.62      3.65 o 
  -1  -5   5       45.60       45.67      2.67 o 
   0  -5   5       18.15       19.26      2.57 o 
   1  -5   5       24.26       27.27      2.24 o 
   2  -5   5       39.77       38.03      2.53 o 
   3  -5   5        0.23        0.62      1.39 o 
   4  -5   5        2.90        3.13      1.86 o 
  -5  -4   5      140.14      138.23      6.37 o 
  -4  -4   5      162.02      156.68      8.13 o 
  -3  -4   5       43.10       41.17      1.96 o 
  -2  -4   5        8.41        9.14      0.95 o 
  -1  -4   5       85.39       87.38      2.72 o 
   0  -4   5      543.26      572.96      8.15 o 
   1  -4   5       42.32       42.47      2.47 o 
   2  -4   5        6.45        6.30      1.87 o 
   3  -4   5       46.01       47.04      3.33 o 
   4  -4   5       45.48       41.97      2.95 o 
   5  -4   5       27.02       26.73      4.57 o 
  -5  -3   5        4.11        2.30      1.65 o 
  -4  -3   5       13.22       12.45      1.49 o 
  -3  -3   5      459.70      466.50      7.87 o 
  -2  -3   5       11.95       10.08      0.73 o 
  -1  -3   5        9.08       11.28      0.79 o 
   0  -3   5      429.75      471.42      8.40 o 
   1  -3   5       19.99       18.54      1.82 o 
   2  -3   5      488.72      516.59      9.09 o 
   3  -3   5       36.61       36.54      2.74 o 
   4  -3   5        5.13        4.24      1.91 o 
   5  -3   5       37.75       36.84      4.98 o 
  -5  -2   5        2.19        2.43      0.96 o 
  -4  -2   5       54.02       49.44      2.62 o 
  -3  -2   5      296.94      298.97      6.20 o 
  -2  -2   5        3.50        2.83      0.84 o 
  -1  -2   5       48.19       46.46      1.95 o 
   0  -2   5       26.26       31.92      1.22 o 
   1  -2   5       48.18       50.54      2.38 o 
   2  -2   5       82.44       88.36      4.12 o 
   3  -2   5       29.03       29.14      2.48 o 
   4  -2   5       38.52       37.69      2.79 o 
   5  -2   5        5.54        5.61      1.43 o 
   6  -2   5        0.92        0.79      2.03 o 
  -5  -1   5       13.65       12.51      1.59 o 
  -4  -1   5       24.56       22.96      1.91 o 
  -3  -1   5      584.69      558.35     13.00 o 
  -2  -1   5        4.86        3.32      1.01 o 
  -1  -1   5      725.33      754.71     15.67 o 
   0  -1   5      188.05      183.89      3.68 o 
   1  -1   5      319.77      361.16      5.45 o 
   2  -1   5     2042.75     2029.23     36.25 o 
   3  -1   5       18.10       17.87      2.53 o 
   4  -1   5       37.02       37.18      2.88 o 
   5  -1   5        0.13        0.23      1.15 o 
   6  -1   5        6.83        6.92      2.31 o 
  -5   0   5       28.37       28.85      2.73 o 
  -4   0   5       10.55        8.65      1.27 o 
  -3   0   5        6.37        6.46      0.65 o 
  -2   0   5      261.88      290.88      5.81 o 
  -1   0   5      316.04      364.55      7.71 o 
   0   0   5        0.51        0.91      0.40 o 
   1   0   5      186.58      192.47      3.71 o 
   2   0   5       86.84       83.54      3.23 o 
   3   0   5        6.69        5.14      1.94 o 
   4   0   5       17.24       17.54      2.23 o 
   5   0   5       53.76       53.72      3.82 o 
   6   0   5        6.61        4.32      8.41 o 
  -5   1   5        0.01        0.33      1.49 o 
  -4   1   5       37.11       31.66      1.42 o 
  -3   1   5       37.16       29.87      1.05 o 
  -2   1   5        4.48        5.42      0.35 o 
  -1   1   5     1297.79     1332.76     29.09 o 
   0   1   5       18.71       13.34      0.75 o 
   1   1   5     1059.69     1016.50     18.88 o 
   2   1   5       34.36       35.36      2.43 o 
   3   1   5      119.72      123.94      4.44 o 
   4   1   5      662.11      689.97     12.49 o 
   5   1   5      101.97      101.94      4.88 o 
   6   1   5        7.28        6.78      2.37 o 
  -5   2   5        2.05        2.02      3.15 o 
  -4   2   5        3.07        4.56      0.80 o 
  -3   2   5        6.28        4.72      0.50 o 
  -2   2   5        6.63        6.60      0.49 o 
  -1   2   5       79.35       80.07      1.33 o 
   0   2   5        2.18        3.38      0.67 o 
   1   2   5       90.93      100.50      2.65 o 
   2   2   5      208.47      247.63      7.34 o 
   3   2   5      356.29      406.58     12.52 o 
   4   2   5       66.28       76.69      5.59 o 
   5   2   5       65.43       63.26      5.26 o 
   6   2   5        0.95        1.28      2.07 o 
  -5   3   5       31.65       28.23      4.04 o 
  -4   3   5       25.85       21.11      2.08 o 
  -3   3   5        9.56       10.02      0.63 o 
  -2   3   5      117.46      106.36      1.66 o 
  -1   3   5       14.72       17.91      0.70 o 
   0   3   5        1.55        1.66      0.58 o 
   1   3   5      114.42      126.87      5.34 o 
   2   3   5      441.10      468.90      9.97 o 
   3   3   5       16.82       17.39      2.70 o 
   4   3   5       60.03       65.49      5.09 o 
   5   3   5       78.66       80.45      6.65 o 
   6   3   5        0.97        0.92      2.09 o 
  -5   4   5       35.26       30.90      3.26 o 
  -4   4   5      225.06      211.83      6.59 o 
  -3   4   5       31.03       29.40      2.28 o 
  -2   4   5       36.91       33.61      1.01 o 
  -1   4   5      489.85      512.89      5.90 o 
   0   4   5      414.05      467.89      6.14 o 
   1   4   5      506.27      554.10      9.21 o 
   2   4   5       29.89       32.10      3.84 o 
   3   4   5        0.15        0.17      2.28 o 
   4   4   5        3.34        2.44      2.26 o 
   5   4   5        8.05        8.38      3.00 o 
   6   4   5        1.21        1.49      2.13 o 
  -4   5   5       21.90       21.59      2.78 o 
  -3   5   5       84.15       80.00      3.76 o 
  -2   5   5       52.86       53.91      1.07 o 
  -1   5   5      411.90      436.08      9.63 o 
   0   5   5        0.00        0.21      0.45 o 
   1   5   5       71.89       74.83      3.54 o 
   2   5   5      173.72      174.58      7.54 o 
   3   5   5        1.35        2.30      1.71 o 
   4   5   5        1.13        1.05      2.56 o 
   5   5   5        0.14        1.00      2.19 o 
   6   5   5        0.74        1.87      1.66 o 
  -5   6   5        3.17        3.87      1.80 o 
  -4   6   5       27.68       30.72      2.90 o 
  -3   6   5      293.06      304.82     10.39 o 
  -2   6   5      840.56      910.21     13.66 o 
  -1   6   5       24.87       23.83      0.96 o 
   0   6   5      143.21      134.79      2.53 o 
   1   6   5      359.22      405.15      5.92 o 
   2   6   5        2.28        2.36      0.92 o 
   3   6   5       17.56       14.85      2.77 o 
   4   6   5       46.52       41.30      4.78 o 
   5   6   5        0.92        2.81      2.37 o 
   6   6   5      152.90      147.47      8.56 o 
  -4   7   5      109.11      113.36      7.61 o 
  -3   7   5       28.44       28.31      2.68 o 
  -2   7   5      258.83      255.07      7.60 o 
  -1   7   5        7.93        7.32      0.88 o 
   0   7   5       66.23       73.38      2.35 o 
   1   7   5      153.42      148.83      3.70 o 
   2   7   5        3.84        3.24      1.33 o 
   3   7   5        1.91        0.76      0.89 o 
   4   7   5        2.31        3.97      0.72 o 
   5   7   5        2.32        1.63      1.84 o 
   6   7   5       31.21       30.88      4.67 o 
  -4   8   5        0.03        0.30      1.44 o 
  -3   8   5       10.28       14.00      2.35 o 
  -2   8   5      168.95      174.16      6.83 o 
  -1   8   5        6.46        5.75      1.01 o 
   0   8   5       16.15       21.82      1.48 o 
   1   8   5       25.69       23.10      1.54 o 
   2   8   5      510.86      536.98     24.22 o 
   3   8   5     1067.85     1093.22     10.91 o 
   4   8   5       24.04       25.04      3.16 o 
   5   8   5       56.80       52.59      3.62 o 
   6   8   5        1.49        1.50      1.92 o 
  -4   9   5        2.85        3.51      2.49 o 
  -3   9   5       68.27       80.01      6.64 o 
  -2   9   5        4.81        5.14      1.67 o 
  -1   9   5        6.93        7.88      0.93 o 
   0   9   5      166.05      174.16      4.46 o 
   1   9   5        6.18        6.80      1.23 o 
   2   9   5       59.58       60.66      2.33 o 
   3   9   5      218.74      233.80      8.28 o 
   4   9   5        4.64        3.70      1.35 o 
   5   9   5       12.08       12.68      2.20 o 
   6   9   5        0.00        0.49      1.32 o 
  -3  10   5        4.76        4.87      2.58 o 
  -2  10   5       45.80       51.55      5.17 o 
  -1  10   5        1.21        0.09      1.80 o 
   0  10   5       59.71       50.75      2.27 o 
   1  10   5       66.57       67.48      2.94 o 
   2  10   5       20.92       19.34      2.07 o 
   3  10   5        4.19        4.03      1.57 o 
   4  10   5       68.12       72.93      4.10 o 
   5  10   5        2.11        2.09      2.04 o 
  -2  11   5       30.68       35.45      6.12 o 
  -1  11   5        8.37       10.95      3.53 o 
   0  11   5       54.73       41.86      3.85 o 
   1  11   5        6.87        7.29      1.90 o 
   2  11   5        0.92        1.22      1.08 o 
   3  11   5        3.84        3.24      1.82 o 
   4  11   5       49.11       50.94      3.74 o 
   5  11   5        2.76        2.92      3.86 o 
  -1  12   5        1.25        1.38      2.42 o 
   0  12   5        1.18        1.19      1.95 o 
   1  12   5        0.00        0.34      1.13 o 
   2  12   5       27.74       22.77      2.54 o 
   3  12   5        4.24        5.31      2.12 o 
   4  12   5        0.02        0.32      1.61 o 
   0  13   5        5.22        3.37      1.93 o 
   1  13   5        0.14        0.35      1.86 o 
   2  13   5        2.44        2.25      2.68 o 
   3  13   5        6.45        5.98      1.81 o 
  -2  -9   6        2.89        1.68      3.03 o 
  -1  -9   6       78.71       81.56      6.08 o 
   0  -9   6        0.15        0.43      1.20 o 
   1  -9   6        6.10        6.53      1.60 o 
  -3  -8   6       15.25       12.22      6.76 o 
  -2  -8   6       13.34       12.41      3.08 o 
  -1  -8   6        1.20        0.41      0.78 o 
   0  -8   6        0.66        0.29      0.88 o 
   1  -8   6        3.95        3.91      1.58 o 
   2  -8   6       26.22       28.05      2.69 o 
  -4  -7   6        9.14        7.43      2.41 o 
  -3  -7   6        2.94        1.77      2.47 o 
  -2  -7   6        0.08        0.64      1.64 o 
  -1  -7   6        0.49        1.11      0.94 o 
   0  -7   6        3.71        2.73      1.15 o 
   1  -7   6       43.42       40.17      3.68 o 
   2  -7   6       14.14       12.88      2.39 o 
   3  -7   6        2.25        1.05      1.35 o 
  -4  -6   6        0.20        0.40      0.98 o 
  -3  -6   6       23.78       25.30      3.83 o 
  -2  -6   6        4.45        4.28      4.59 o 
  -1  -6   6       16.08       16.06      1.59 o 
   0  -6   6        7.17        8.45      1.59 o 
   1  -6   6       24.07       23.98      2.91 o 
   2  -6   6       18.21       18.97      2.28 o 
   3  -6   6       13.21       14.51      2.24 o 
   4  -6   6       18.94       20.15      3.92 o 
  -5  -5   6       13.66       15.25      2.94 o 
  -4  -5   6       50.68       61.37      5.57 o 
  -3  -5   6        3.20        2.50      1.34 o 
  -2  -5   6        5.53        6.19      1.01 o 
  -1  -5   6        2.91        1.79      0.70 o 
   0  -5   6      175.42      191.94      5.89 o 
   1  -5   6        0.07        0.14      0.77 o 
   2  -5   6       47.42       46.22      3.27 o 
   3  -5   6       22.58       20.37      2.32 o 
   4  -5   6        0.01        0.41      1.40 o 
  -5  -4   6        0.21       -0.22      1.24 o 
  -4  -4   6       42.76       39.45      4.49 o 
  -3  -4   6       88.17       85.78      4.07 o 
  -2  -4   6      114.01      109.34      4.90 o 
  -1  -4   6       59.28       60.51      3.10 o 
   0  -4   6        3.78        3.84      1.00 o 
   1  -4   6       18.15       19.40      1.85 o 
   2  -4   6       12.15        9.79      2.19 o 
   3  -4   6       61.15       63.16      4.15 o 
   4  -4   6       54.52       53.75      3.99 o 
  -5  -3   6       33.78       40.15      3.74 o 
  -4  -3   6        7.31        5.40      1.22 o 
  -3  -3   6      562.79      613.63     17.38 o 
  -2  -3   6       50.33       51.63      1.79 o 
  -1  -3   6       28.70       30.11      1.13 o 
   0  -3   6        9.14       11.99      1.78 o 
   1  -3   6       16.31       15.82      1.76 o 
   2  -3   6        1.07        1.72      1.16 o 
   3  -3   6        0.99        7.36      3.15 o 
   4  -3   6        0.27        0.18      1.14 o 
   5  -3   6       47.17       51.53      5.54 o 
  -5  -2   6        2.74        3.06      1.48 o 
  -4  -2   6      140.18      149.82      5.16 o 
  -3  -2   6      228.87      232.14      7.18 o 
  -2  -2   6      588.35      629.86      9.14 o 
  -1  -2   6       24.20       26.71      0.88 o 
   0  -2   6        3.05        3.15      0.55 o 
   1  -2   6       10.10       11.49      1.62 o 
   2  -2   6        0.04        0.28      1.34 o 
   3  -2   6      151.82      151.98      5.49 o 
   4  -2   6       24.04       24.05      2.46 o 
   5  -2   6        7.58        7.23      1.78 o 
  -5  -1   6        3.53        3.46      1.60 o 
  -4  -1   6       59.67       61.18      3.47 o 
  -3  -1   6       27.21       22.78      1.72 o 
  -2  -1   6        0.84        1.42      0.98 o 
  -1  -1   6       35.47       33.30      0.90 o 
   0  -1   6      472.90      499.17      8.52 o 
   1  -1   6       34.48       31.73      2.04 o 
   2  -1   6      843.83      893.83     13.65 o 
   3  -1   6      293.96      304.80      7.64 o 
   4  -1   6      109.86      108.19      5.42 o 
   5  -1   6       13.98       14.39      2.05 o 
   6  -1   6        3.55        2.26      5.62 o 
  -5   0   6       24.71       28.03      3.56 o 
  -3   0   6       80.00       89.83      3.13 o 
  -2   0   6       11.84       10.44      1.22 o 
  -1   0   6        4.22        7.67      1.47 o 
   0   0   6      571.84      566.65     30.43 o 
   1   0   6       29.88       29.62      2.48 o 
   2   0   6       68.17       73.05      3.19 o 
   3   0   6      775.02      810.10     12.90 o 
   4   0   6       43.88       45.50      3.43 o 
   5   0   6       22.79       21.89      2.85 o 
   6   0   6        2.11        2.84      2.00 o 
  -5   1   6        4.85        6.19      2.70 o 
  -4   1   6        0.42        0.43      0.77 o 
  -3   1   6        0.27        0.12      0.22 o 
  -2   1   6       56.74       58.54      2.51 o 
  -1   1   6      265.83      284.23      5.76 o 
   0   1   6        3.71        4.39      0.62 o 
   1   1   6      338.15      348.52     13.51 o 
   2   1   6        4.70        3.59      1.37 o 
   3   1   6      299.18      292.82      8.04 o 
   4   1   6       10.78       11.00      1.71 o 
   5   1   6       25.28       24.55      2.68 o 
   6   1   6        5.05        6.20      2.38 o 
  -5   2   6       53.81       54.93      5.73 o 
  -4   2   6        4.27        2.99      0.78 o 
  -3   2   6       41.73       46.48      1.74 o 
  -2   2   6       20.70       22.75      0.77 o 
  -1   2   6       11.41       15.66      0.85 o 
   0   2   6      172.05      184.85      9.74 o 
   1   2   6        0.01        0.61      0.53 o 
   2   2   6        6.03        7.35      5.78 o 
   3   2   6        2.05        2.43      2.28 o 
   4   2   6       49.41       53.91      5.20 o 
   5   2   6      113.10      115.50      7.48 o 
   6   2   6        3.55        3.90      2.47 o 
  -5   3   6        9.53        6.45      8.64 o 
  -4   3   6       26.29       25.68      2.12 o 
  -3   3   6        8.39       10.90      0.91 o 
  -2   3   6       21.91       16.38      0.75 o 
  -1   3   6      295.71      305.01      3.76 o 
   0   3   6       74.23       71.80      1.98 o 
   1   3   6        8.24        7.39      1.13 o 
   2   3   6      137.51      150.75      6.67 o 
   4   3   6       30.07       29.31      4.30 o 
   5   3   6       18.68       17.12      3.95 o 
   6   3   6       32.13       34.34      4.75 o 
  -5   4   6        0.52        0.17      1.53 o 
  -4   4   6      109.47       94.86      3.81 o 
  -3   4   6       67.96       62.31      1.89 o 
  -2   4   6      200.26      192.24      7.02 o 
  -1   4   6      142.14      137.79      3.94 o 
   0   4   6      380.17      395.53      4.31 o 
   1   4   6      395.25      453.22     10.07 o 
   2   4   6       10.69       13.30      2.90 o 
   3   4   6       55.54       56.01      5.14 o 
   4   4   6       12.27       11.76      2.83 o 
   6   4   6       42.58       44.02      5.10 o 
  -5   5   6       11.95       10.10      3.58 o 
  -4   5   6       29.12       30.07      2.50 o 
  -3   5   6       54.99       49.50      2.66 o 
  -2   5   6       57.28       53.59      2.31 o 
  -1   5   6       77.30       79.29      1.88 o 
   0   5   6        0.49        0.45      0.32 o 
   1   5   6      137.88      170.58      3.48 o 
   2   5   6      339.73      382.21     12.33 o 
   3   5   6       69.49       71.87      4.94 o 
   4   5   6       31.72       28.95      4.03 o 
   5   5   6        8.86       10.42      2.97 o 
   6   5   6        4.24        2.64      2.47 o 
  -4   6   6        0.02       -0.03      0.73 o 
  -3   6   6      140.76      146.60      5.44 o 
  -2   6   6       39.56       40.00      1.31 o 
  -1   6   6       10.04        9.64      0.73 o 
   0   6   6      169.93      168.77      3.51 o 
   1   6   6      368.11      394.74      6.42 o 
   2   6   6       28.12       24.96      1.63 o 
   3   6   6        2.33        1.72      2.37 o 
   4   6   6       11.24        9.71      2.55 o 
   5   6   6        0.03        1.36      2.52 o 
   6   6   6       64.82       70.68      6.42 o 
  -4   7   6        0.04        0.21      0.90 o 
  -3   7   6       15.08       15.69      2.09 o 
  -2   7   6      475.68      473.28     14.21 o 
  -1   7   6      442.96      439.12      8.78 o 
   0   7   6       77.74       76.89      2.48 o 
   1   7   6       24.37       19.18      1.41 o 
   2   7   6        7.41        7.57      1.16 o 
   3   7   6     1072.35     1083.80     30.18 o 
   4   7   6      540.55      517.24     22.63 o 
   5   7   6       15.89       10.68      3.35 o 
   6   7   6        0.03        0.85      2.14 o 
  -4   8   6       21.57       26.63      3.83 o 
  -3   8   6        5.12        5.93      2.18 o 
  -2   8   6      153.04      151.26      5.92 o 
  -1   8   6       98.69      104.99      3.12 o 
   0   8   6       22.67       21.63      1.62 o 
   1   8   6       87.35       86.19      2.68 o 
   2   8   6      219.83      210.59      4.67 o 
   3   8   6       24.82       23.27      1.42 o 
   4   8   6      260.69      276.59      8.47 o 
   5   8   6       22.19       22.92      5.01 o 
   6   8   6        0.28        0.76      2.98 o 
  -3   9   6        8.15        8.15      1.89 o 
  -2   9   6        2.30        2.19      1.60 o 
  -1   9   6       11.80       12.81      1.35 o 
   0   9   6      317.76      289.81      6.68 o 
   1   9   6      218.05      203.25      4.97 o 
   2   9   6      100.03       98.89      3.14 o 
   3   9   6       10.99       11.66      1.82 o 
   4   9   6        3.92        3.17      2.13 o 
   5   9   6       14.51       15.93      2.41 o 
   6   9   6       31.15       29.68      3.06 o 
  -3  10   6        0.37        0.39      1.52 o 
  -2  10   6        3.00        3.09      1.28 o 
  -1  10   6        1.74        3.19      2.39 o 
   0  10   6       40.01       27.93      2.06 o 
   1  10   6      147.35      118.68      6.15 o 
   2  10   6       44.82       46.74      2.13 o 
   3  10   6       66.50       67.32      3.88 o 
   4  10   6        2.19        2.58      1.74 o 
   5  10   6      167.32      168.83     19.07 o 
  -2  11   6       88.83      112.63      6.97 o 
  -1  11   6        7.23       13.16      2.81 o 
   0  11   6       16.18       13.86      1.53 o 
   1  11   6       18.63       19.35      1.72 o 
   2  11   6        8.87        9.26      1.68 o 
   3  11   6        0.05        0.26      1.21 o 
   4  11   6       19.32       22.27      2.85 o 
   5  11   6        5.19        6.00      2.59 o 
  -1  12   6       44.11       49.47      4.96 o 
   0  12   6       27.60       29.55      4.08 o 
   1  12   6        1.77        1.79      1.39 o 
   2  12   6        8.57       12.48      1.82 o 
   3  12   6        1.07        1.37      1.51 o 
   4  12   6        0.88        0.99      1.12 o 
   0  13   6        6.29        6.67      2.52 o 
   1  13   6        9.23        9.66      1.72 o 
   2  13   6       11.36       12.32      2.08 o 
   3  13   6        2.90        3.35      1.72 o 
  -2  -8   7        0.80        0.85      1.65 o 
  -1  -8   7       19.76       20.49      3.75 o 
   0  -8   7       53.78       51.71      3.18 o 
   1  -8   7       10.64        9.54      1.71 o 
  -3  -7   7        4.41        3.93      2.39 o 
  -2  -7   7        1.36        1.31      1.58 o 
  -1  -7   7       37.69       36.73      4.96 o 
   0  -7   7       23.85       23.96      2.36 o 
   1  -7   7        0.40        0.39      0.82 o 
   2  -7   7        3.56        3.07      1.35 o 
  -4  -6   7        1.72        2.49      2.08 o 
  -3  -6   7        2.10        2.21      2.24 o 
  -2  -6   7       26.38       25.02      3.65 o 
  -1  -6   7       25.24       25.18      2.43 o 
   0  -6   7        0.95        1.00      0.88 o 
   1  -6   7       66.99       66.58      3.44 o 
   2  -6   7        0.50        0.49      1.18 o 
   3  -6   7        1.82        2.12      1.50 o 
  -4  -5   7      104.97      112.99      6.33 o 
  -3  -5   7        1.74        1.66      1.24 o 
  -2  -5   7        0.26        0.63      1.22 o 
  -1  -5   7        9.65        8.36      1.44 o 
   0  -5   7        6.06        6.22      1.43 o 
   1  -5   7       15.39       14.90      1.90 o 
   2  -5   7       21.53       20.08      2.83 o 
   3  -5   7       12.27       11.22      2.07 o 
   4  -5   7        7.77        7.85      2.78 o 
  -5  -4   7       81.85       69.98      5.14 o 
  -4  -4   7        0.59        1.71      2.13 o 
  -3  -4   7        0.14        0.30      0.65 o 
  -2  -4   7       82.67       96.24      6.60 o 
  -1  -4   7      154.44      151.62      5.31 o 
   0  -4   7        6.89        6.57      1.20 o 
   1  -4   7       53.41       51.61      4.10 o 
   2  -4   7       11.96       11.21      3.15 o 
   3  -4   7        0.42        0.40      1.27 o 
   4  -4   7        2.01        1.94      1.26 o 
  -5  -3   7        3.05        3.56      1.80 o 
  -4  -3   7       22.45       23.77      2.25 o 
  -3  -3   7       62.58       66.50      3.19 o 
  -2  -3   7        2.79        3.40      1.16 o 
  -1  -3   7       26.00       26.00      1.65 o 
   0  -3   7       31.90       33.94      2.27 o 
   1  -3   7      231.63      259.65      7.40 o 
   2  -3   7       17.12       17.94      2.04 o 
   3  -3   7        3.12        3.35      1.37 o 
   4  -3   7        2.31        2.57      1.88 o 
   5  -3   7        3.08        3.05      2.33 o 
  -5  -2   7       17.96       18.94      2.68 o 
  -4  -2   7       91.35       96.14      3.78 o 
  -3  -2   7       14.85       13.26      1.52 o 
  -1  -2   7        0.68        0.60      0.29 o 
   0  -2   7        9.88       10.28      1.00 o 
   1  -2   7       74.17       78.23      3.23 o 
   2  -2   7       59.72       64.48      3.65 o 
   3  -2   7      735.25      781.46     18.89 o 
   4  -2   7       11.29        9.03      2.16 o 
   5  -2   7        2.98        3.42      1.70 o 
  -5  -1   7       40.56       42.71      2.89 o 
  -4  -1   7        0.83        1.00      0.99 o 
  -3  -1   7       78.50       78.64      3.68 o 
  -2  -1   7      114.44      135.73      4.21 o 
  -1  -1   7        2.89        2.33      0.89 o 
   0  -1   7        0.21        0.64      0.41 o 
   1  -1   7        6.74        8.72      2.15 o 
   2  -1   7       50.53       54.32      3.11 o 
   3  -1   7       69.28       67.76      3.92 o 
   4  -1   7       12.78       11.05      2.16 o 
   5  -1   7        0.93        0.93      1.55 o 
  -5   0   7       56.91       64.50      4.93 o 
  -4   0   7       31.94       31.08      2.24 o 
  -3   0   7        3.92        4.73      1.07 o 
  -2   0   7        2.76        2.73      0.81 o 
  -1   0   7      156.10      179.10      6.22 o 
   1   0   7        3.42        3.40      1.48 o 
   2   0   7       25.14       26.94      2.21 o 
   3   0   7       20.12       21.47      2.79 o 
   4   0   7      300.02      301.51     11.00 o 
   5   0   7       43.19       42.34      3.64 o 
   6   0   7        7.99        8.49      2.74 o 
  -5   1   7       44.60       48.91      4.90 o 
  -4   1   7        0.18        0.07      0.70 o 
  -3   1   7        4.23        6.05      2.52 o 
  -2   1   7        0.00        0.63      0.66 o 
  -1   1   7       10.86       11.95      1.56 o 
   0   1   7      715.38      721.23     51.67 o 
   1   1   7       38.11       49.76      4.00 o 
   2   1   7       56.17       61.33      3.23 o 
   3   1   7      131.60      110.51     14.79 o 
   4   1   7      129.01      131.53      6.25 o 
   5   1   7       43.72       41.76      3.63 o 
   6   1   7        0.02        0.01      1.42 o 
  -5   2   7        1.27        1.87      2.15 o 
  -4   2   7       37.51       30.11      3.83 o 
  -3   2   7       19.65       19.20      0.83 o 
  -2   2   7       97.47       95.29      3.03 o 
  -1   2   7       24.80       21.55      0.96 o 
   0   2   7        6.90        7.75      1.00 o 
   1   2   7      167.65      185.29      7.36 o 
   2   2   7       33.63       31.99      3.59 o 
   3   2   7       11.90       12.01      3.32 o 
   4   2   7        2.02        2.42      2.15 o 
   5   2   7        0.10        0.27      2.14 o 
   6   2   7        0.02        0.35      1.24 o 
  -5   3   7       38.96       36.27      4.78 o 
  -4   3   7       21.09       17.51      3.21 o 
  -3   3   7       15.72       10.24      0.89 o 
  -2   3   7       30.50       29.45      1.38 o 
  -1   3   7       27.86       29.16      1.24 o 
   0   3   7        1.54        1.93      0.69 o 
   1   3   7      238.25      255.00      8.78 o 
   2   3   7       83.00       77.61      5.30 o 
   3   3   7        6.77        7.18      3.06 o 
   4   3   7       48.84       47.62      5.04 o 
   5   3   7        0.38        0.48      1.81 o 
   6   3   7        0.23        0.05      1.88 o 
  -5   4   7       58.04       59.43      6.42 o 
  -4   4   7        0.62        1.62      2.21 o 
  -3   4   7       28.71       27.13      1.34 o 
  -2   4   7      280.19      258.44     13.76 o 
  -1   4   7      106.74      110.77      2.61 o 
   0   4   7       30.48       30.04      1.58 o 
   1   4   7      248.46      263.97      9.05 o 
   2   4   7       72.48       70.06      5.05 o 
   3   4   7        1.72        2.02      1.60 o 
   4   4   7       12.02       10.76      3.00 o 
   5   4   7        5.17        5.63      3.16 o 
   6   4   7       27.91       31.26      4.41 o 
  -5   5   7       47.94       55.74     10.93 o 
  -4   5   7       14.13       15.07      6.30 o 
  -3   5   7        5.47        7.00      1.28 o 
  -2   5   7      110.37      116.19      2.97 o 
  -1   5   7      125.31      125.59      2.87 o 
   0   5   7        5.51        6.10      0.95 o 
   1   5   7      299.01      331.04      5.40 o 
   2   5   7      551.77      607.33     15.24 o 
   3   5   7        1.88        1.87      2.07 o 
   4   5   7        1.28        0.78      2.24 o 
   5   5   7       22.30       17.63      3.47 o 
   6   5   7        1.53        1.27      1.71 o 
  -4   6   7       36.23       35.78      5.08 o 
  -3   6   7       61.17       64.40      3.38 o 
  -2   6   7       29.15       29.06      1.38 o 
  -1   6   7      957.82      919.62      7.97 o 
   0   6   7        1.98        1.55      0.75 o 
   1   6   7       19.11       19.05      1.41 o 
   2   6   7      167.04      173.93      4.01 o 
   3   6   7       37.44       27.49      3.67 o 
   4   6   7      120.40      136.73      9.44 o 
   5   6   7        2.03        3.18      2.34 o 
   6   6   7        4.21        5.13      2.48 o 
  -4   7   7        7.07        9.33      1.86 o 
  -3   7   7        1.13        0.85      1.08 o 
  -2   7   7      123.80      115.08      5.08 o 
  -1   7   7      192.80      191.48      4.37 o 
   0   7   7        2.37        3.61      1.02 o 
   1   7   7      316.91      327.79      5.11 o 
   2   7   7      606.51      629.86      9.32 o 
   3   7   7      244.75      251.46      6.83 o 
   4   7   7      112.75      108.54      8.62 o 
   5   7   7       29.83       28.11      4.43 o 
   6   7   7       19.02       20.65      4.34 o 
  -4   8   7      189.20      211.75      7.04 o 
  -3   8   7        0.00        0.29      1.56 o 
  -2   8   7        0.65        1.33      1.32 o 
  -1   8   7      169.95      142.55     19.69 o 
   0   8   7       35.90       43.73      2.11 o 
   1   8   7        1.07        2.33      0.92 o 
   2   8   7       71.63       72.62      2.67 o 
   3   8   7        0.47        0.15      0.69 o 
   4   8   7      365.59      372.95     10.33 o 
   5   8   7        1.27        0.53      1.88 o 
   6   8   7       21.01       22.47      4.80 o 
  -3   9   7        0.48        0.59      1.21 o 
  -2   9   7        0.18        0.33      1.11 o 
  -1   9   7        4.46        6.71      1.92 o 
   0   9   7       14.81       11.23      1.21 o 
   1   9   7       44.18       44.87      2.36 o 
   2   9   7        2.59        2.98      1.34 o 
   3   9   7       21.66       20.24      1.49 o 
   4   9   7        3.50        2.86      1.29 o 
   5   9   7        6.01        6.59      2.04 o 
   6   9   7       14.81       16.47      2.61 o 
  -3  10   7       61.97       77.62      4.60 o 
  -2  10   7        1.43        1.56      2.95 o 
  -1  10   7       17.27       16.29      1.98 o 
   0  10   7        6.69        7.63      1.25 o 
   1  10   7      113.81       95.83      3.32 o 
   2  10   7        0.51        0.33      0.68 o 
   3  10   7       90.12       92.17      5.20 o 
   4  10   7       10.06        9.20      3.02 o 
   5  10   7        0.11        0.14      1.19 o 
  -2  11   7        0.86        2.09      1.69 o 
  -1  11   7        6.53        8.55      1.70 o 
   0  11   7        0.94        0.64      0.71 o 
   1  11   7       12.60       13.28      1.45 o 
   2  11   7       10.33       11.03      1.99 o 
   3  11   7        5.67        7.45      1.96 o 
   4  11   7       15.37       17.09      2.54 o 
   5  11   7        9.66       10.62      2.33 o 
  -1  12   7        0.33        1.00      2.15 o 
   0  12   7        4.86        6.40      2.16 o 
   1  12   7       27.16       21.56      1.84 o 
   2  12   7       24.19       24.08      2.51 o 
   3  12   7        0.02        0.50      1.24 o 
   4  12   7        0.28        0.85      1.17 o 
   0  13   7       12.48       21.38      3.61 o 
   1  13   7        8.10       12.28      2.68 o 
   2  13   7        8.06        8.15      1.83 o 
   3  13   7       53.70       60.47      3.94 o 
  -2  -7   8        0.54        1.07      2.55 o 
  -1  -7   8        1.34        0.83      1.96 o 
   0  -7   8       35.70       36.39      4.30 o 
   1  -7   8        0.02        0.28      0.79 o 
  -3  -6   8       25.84       28.18      4.02 o 
  -2  -6   8        2.13        1.56      2.04 o 
  -1  -6   8        2.87        4.54      2.68 o 
   0  -6   8       12.24       12.68      1.80 o 
   1  -6   8        0.88        0.53      0.67 o 
   2  -6   8        9.29       12.02      2.10 o 
  -4  -5   8       26.17       21.94      3.29 o 
  -3  -5   8        6.24        6.27      4.63 o 
  -2  -5   8        3.05        3.12      3.18 o 
  -1  -5   8        0.64        1.04      1.45 o 
   0  -5   8        0.47        0.58      0.82 o 
   1  -5   8       25.62       25.23      2.46 o 
   2  -5   8        0.26        0.16      1.00 o 
   3  -5   8        1.79        1.65      1.39 o 
  -4  -4   8        4.90        4.60      2.17 o 
  -3  -4   8       32.75       41.56      2.84 o 
  -2  -4   8      253.80      267.87      7.28 o 
  -1  -4   8        4.72        3.98      1.65 o 
   0  -4   8       17.84       19.13      2.02 o 
   1  -4   8      161.97      159.77     11.84 o 
   2  -4   8       88.05       95.70      4.41 o 
   3  -4   8       50.47       46.29      3.72 o 
   4  -4   8        0.00        1.08      1.33 o 
  -4  -3   8       25.32       27.00      3.40 o 
  -3  -3   8       60.27       61.08      3.29 o 
  -2  -3   8      211.86      220.62      6.37 o 
  -1  -3   8      259.75      273.75     12.70 o 
   0  -3   8        0.47        0.61      0.71 o 
   1  -3   8       90.71       87.09      4.24 o 
   2  -3   8       15.71       16.39      2.19 o 
   3  -3   8       60.68       53.57      3.63 o 
   4  -3   8       49.72       44.68      3.75 o 
  -5  -2   8       49.15       50.45      4.02 o 
  -4  -2   8        0.78        0.32      0.63 o 
  -3  -2   8       15.36       17.77      2.42 o 
  -2  -2   8      286.78      298.30      9.31 o 
  -1  -2   8       55.88       60.06      4.59 o 
   0  -2   8       72.21       72.23      2.95 o 
   1  -2   8      111.95      115.45      5.61 o 
   2  -2   8       26.78       25.70      2.53 o 
   3  -2   8      360.90      375.72     10.17 o 
   4  -2   8        1.01        0.82      1.24 o 
   5  -2   8       34.56       34.01      3.13 o 
  -5  -1   8       96.95       98.82      5.78 o 
  -4  -1   8       33.36       37.06      2.67 o 
  -3  -1   8        6.23        6.14      1.31 o 
  -2  -1   8      154.41      160.04      5.04 o 
  -1  -1   8      111.97      113.40      5.33 o 
   0  -1   8      185.83      184.95      8.28 o 
   1  -1   8        2.48        3.42      1.41 o 
   2  -1   8      256.61      268.36      7.89 o 
   3  -1   8      461.08      451.11     14.09 o 
   4  -1   8      166.72      163.36      6.55 o 
   5  -1   8        2.30        1.93      1.63 o 
  -5   0   8       17.82       21.61      3.25 o 
  -4   0   8       38.66       41.55      3.04 o 
  -3   0   8        1.20        2.01      1.13 o 
  -2   0   8       45.04       51.67      2.80 o 
  -1   0   8        2.71        3.31      2.03 o 
   0   0   8       87.51       79.24      7.84 o 
   1   0   8       16.82       15.78      1.57 o 
   2   0   8      436.96      439.33     11.01 o 
   3   0   8       20.24       19.06      2.94 o 
   4   0   8        1.15        1.05      1.18 o 
   5   0   8       21.64       20.73      2.98 o 
  -5   1   8        1.26        0.20      1.32 o 
  -4   1   8       23.78       19.86      3.44 o 
  -3   1   8        0.34        0.64      1.96 o 
  -2   1   8        0.42        0.65      1.09 o 
  -1   1   8      102.79      109.95      3.66 o 
   0   1   8      176.76      179.17     13.13 o 
   1   1   8       12.27       13.57      4.11 o 
   2   1   8       96.19       95.36      5.90 o 
   3   1   8        4.85        4.72      2.97 o 
   4   1   8        0.69        0.59      1.46 o 
   5   1   8       47.66       47.79      5.58 o 
   6   1   8       21.85       21.26      4.14 o 
  -5   2   8        0.80        0.99      1.64 o 
  -4   2   8        6.01        5.52      4.26 o 
  -3   2   8        0.83        1.24      1.46 o 
  -2   2   8       35.11       36.04      2.31 o 
  -1   2   8       35.69       37.83      1.16 o 
   0   2   8       41.63       38.49      2.86 o 
   1   2   8        0.71        0.73      1.41 o 
   2   2   8       34.99       39.46      3.95 o 
   3   2   8        4.84        3.98      3.82 o 
   4   2   8       29.98       29.60      4.21 o 
   5   2   8        8.04        8.73      2.90 o 
   6   2   8        2.40        2.47      1.84 o 
  -5   3   8        0.34        0.70      1.87 o 
  -4   3   8        6.92        3.99      2.89 o 
  -3   3   8      209.72      186.75      6.76 o 
  -2   3   8      111.09      102.98      2.73 o 
  -1   3   8       36.80       39.21      1.42 o 
   0   3   8       14.93       15.92      0.90 o 
   1   3   8        0.57        1.23      1.79 o 
   2   3   8       87.94       98.08      6.05 o 
   3   3   8       67.85       65.12      5.48 o 
   4   3   8        0.58        0.96      2.33 o 
   5   3   8       16.60       16.45      3.45 o 
   6   3   8        6.25        7.09      2.75 o 
  -4   4   8        6.93        3.88      1.93 o 
  -3   4   8      262.38      263.19     12.15 o 
  -2   4   8       42.95       37.55      1.81 o 
  -1   4   8      247.95      252.11     10.84 o 
   0   4   8        1.20        1.50      0.72 o 
   1   4   8       19.79       22.46      3.05 o 
   2   4   8      532.62      573.44     14.70 o 
   3   4   8       18.63       21.81      4.93 o 
   4   4   8        0.75        0.98      1.53 o 
   5   4   8        1.24        1.48      2.51 o 
   6   4   8        1.92        1.49      2.73 o 
  -4   5   8        0.40        1.45      2.37 o 
  -3   5   8       65.15       49.03      9.16 o 
  -2   5   8       36.90       38.97      1.74 o 
  -1   5   8       23.16       22.58      1.49 o 
   0   5   8      124.53      120.74      2.96 o 
   1   5   8       35.03       33.64      1.78 o 
   2   5   8       61.67       63.67      5.25 o 
   3   5   8       43.49       29.09      3.76 o 
   4   5   8       14.41       15.75      6.23 o 
   5   5   8       17.66       26.71      5.19 o 
   6   5   8        0.73        1.81      2.45 o 
  -4   6   8       29.90       35.56      5.09 o 
  -3   6   8        0.02       -0.12      2.14 o 
  -2   6   8       58.09       52.72      1.95 o 
  -1   6   8     1108.67     1130.83     15.24 o 
   0   6   8       13.45       13.03      1.43 o 
   1   6   8       52.23       55.50      2.46 o 
   2   6   8        5.20        5.48      1.87 o 
   3   6   8       99.62      100.22      7.09 o 
   4   6   8      259.03      250.92     13.64 o 
   5   6   8       29.15       22.78      4.18 o 
   6   6   8       24.48       21.95      4.67 o 
  -4   7   8       37.19       33.66      5.08 o 
  -3   7   8        8.88       11.35      1.81 o 
  -2   7   8       20.46       21.65      2.06 o 
  -1   7   8        0.00        0.10      0.73 o 
   0   7   8       22.03       23.90      1.55 o 
   1   7   8       71.15       72.71      2.82 o 
   2   7   8      245.21      253.07      5.28 o 
   3   7   8      171.45      171.65      5.59 o 
   4   7   8        0.87        1.01      1.89 o 
   5   7   8       72.90       72.43      7.38 o 
   6   7   8        4.24        6.65      3.88 o 
  -3   8   8        9.19       10.07      2.25 o 
  -2   8   8      113.70      116.17      4.66 o 
  -1   8   8       19.99       17.03      1.51 o 
   0   8   8       14.15       12.99      1.30 o 
   1   8   8      293.17      278.31      6.04 o 
   2   8   8       80.42       77.92      3.40 o 
   3   8   8       51.28       49.49      2.21 o 
   4   8   8      180.84      164.62     16.11 o 
   5   8   8        8.97        9.60      3.39 o 
   6   8   8        0.68        0.65      1.90 o 
  -3   9   8       19.83       21.14      2.66 o 
  -2   9   8        0.53        0.51      0.79 o 
  -1   9   8       31.11       24.25      2.26 o 
   0   9   8       54.64       46.12      2.25 o 
   1   9   8       77.15       65.30      3.03 o 
   2   9   8      110.81       99.74      3.73 o 
   3   9   8       31.32       31.21      1.90 o 
   4   9   8       14.63       15.87      2.52 o 
   5   9   8        0.00        0.36      1.68 o 
  -2  10   8       78.74       93.53      7.60 o 
  -1  10   8        0.03        0.24      0.56 o 
   0  10   8        4.00        3.41      1.04 o 
   1  10   8       96.67       90.15      3.62 o 
   2  10   8       30.58       31.36      1.93 o 
   3  10   8       13.91       11.95      2.69 o 
   4  10   8       37.23       42.81      3.69 o 
   5  10   8       50.50       55.05      4.16 o 
  -2  11   8       39.42       50.46      3.66 o 
  -1  11   8        0.46        0.11      1.08 o 
   0  11   8        9.63        7.51      1.92 o 
   1  11   8        1.90        3.11      1.04 o 
   2  11   8       16.28       14.05      1.44 o 
   3  11   8       26.97       24.10      2.87 o 
   4  11   8        0.22        0.52      1.58 o 
   5  11   8       42.97       41.84      3.71 o 
  -1  12   8        0.49        0.39      0.96 o 
   0  12   8        6.43        6.60      2.09 o 
   1  12   8        2.67        3.01      1.12 o 
   2  12   8        0.33        0.09      1.09 o 
   3  12   8        7.26        6.45      1.85 o 
   4  12   8        1.19        1.15      1.08 o 
   0  13   8        0.05        0.54      1.04 o 
   1  13   8       50.24       50.97      4.81 o 
   2  13   8       28.63       33.10      2.78 o 
   3  13   8      118.48      141.62      6.50 o 
  -2  -6   9        8.87        8.98      3.28 o 
  -1  -6   9        0.60        1.07      1.53 o 
   0  -6   9       15.65       16.86      3.45 o 
   1  -6   9       21.52       21.30      2.64 o 
   2  -6   9       10.75        7.67      2.09 o 
  -3  -5   9       10.07       12.53      3.22 o 
  -2  -5   9       12.27       12.37      1.75 o 
  -1  -5   9       31.04       31.22      4.00 o 
   0  -5   9       11.29       11.46      3.46 o 
   1  -5   9       31.11       27.59      2.48 o 
   2  -5   9       81.48       79.13      4.42 o 
   3  -5   9        2.36        1.93      1.75 o 
  -3  -4   9        7.09        7.72      1.39 o 
  -2  -4   9       81.84       88.20      4.57 o 
  -1  -4   9       49.83       56.45      5.20 o 
   0  -4   9        7.06        6.94      1.44 o 
   1  -4   9       25.92       27.93      2.84 o 
   2  -4   9        0.76        0.86      1.08 o 
   3  -4   9        0.53        0.98      1.52 o 
  -4  -3   9        3.27        1.64      1.35 o 
  -3  -3   9        9.90       11.82      1.82 o 
  -2  -3   9      100.38      109.02      4.26 o 
  -1  -3   9      130.36      144.53      7.50 o 
   0  -3   9       20.33       18.86      1.84 o 
   1  -3   9        6.08        6.51      1.53 o 
   2  -3   9       15.91       18.68      2.51 o 
   3  -3   9       39.55       37.48      3.44 o 
   4  -3   9       78.40       67.72      4.39 o 
  -4  -2   9      120.52      128.45      4.83 o 
  -3  -2   9        0.88        2.19      1.30 o 
  -2  -2   9       36.39       37.29      2.68 o 
  -1  -2   9       37.11       35.98      4.11 o 
   0  -2   9       11.89       10.50      1.26 o 
   1  -2   9       39.76       40.15      2.57 o 
   2  -2   9       34.25       35.54      2.92 o 
   3  -2   9        0.70        0.99      1.43 o 
   4  -2   9       43.42       35.91      4.16 o 
  -4  -1   9       11.60       15.43      2.05 o 
  -3  -1   9        4.67        4.69      4.38 o 
  -2  -1   9        0.79        0.34      1.02 o 
  -1  -1   9       30.67       28.60      3.22 o 
   0  -1   9       23.77       23.84      3.51 o 
   1  -1   9        7.73        7.51      1.56 o 
   2  -1   9        7.43        7.21      3.82 o 
   3  -1   9        3.24        4.35      2.38 o 
   4  -1   9       14.03       12.42      3.02 o 
   5  -1   9        0.00        0.58      1.27 o 
  -4   0   9       19.96       24.85      2.21 o 
  -3   0   9       11.74       11.14      2.10 o 
  -2   0   9       15.27       14.70      1.77 o 
  -1   0   9       90.26       92.44      3.89 o 
   0   0   9       22.35       18.64      2.83 o 
   1   0   9      371.87      409.61     14.97 o 
   2   0   9       24.78       25.71      2.35 o 
   3   0   9      223.25      199.72     10.83 o 
   4   0   9        5.36        4.31      2.26 o 
   5   0   9        1.93        2.12      2.32 o 
  -4   1   9        2.98        2.75      1.94 o 
  -3   1   9       30.75       24.27      2.23 o 
  -2   1   9        0.01        0.25      0.63 o 
  -1   1   9       19.05       19.65      1.91 o 
   0   1   9       20.98       18.36      1.30 o 
   1   1   9        0.73        0.52      2.21 o 
   2   1   9       18.10       17.13      3.69 o 
   3   1   9        4.64        5.05      4.67 o 
   4   1   9       17.01       16.87      3.68 o 
   5   1   9       11.30        9.62      2.91 o 
  -4   2   9        4.72        4.77      6.24 o 
  -3   2   9       55.05       51.05      2.87 o 
  -2   2   9        0.10        0.63      1.21 o 
  -1   2   9        0.06        0.16      0.14 o 
   0   2   9       89.39       82.50      7.60 o 
   1   2   9        0.13        0.45      1.95 o 
   2   2   9        0.62        1.04      2.11 o 
   3   2   9        2.64        2.54      2.19 o 
   4   2   9       10.38       10.42      2.82 o 
   5   2   9        8.74        8.99      3.20 o 
  -4   3   9       28.66       27.61      4.18 o 
  -3   3   9       16.11       15.75      1.71 o 
  -2   3   9      236.84      240.82      8.81 o 
  -1   3   9       28.88       28.59      1.31 o 
   0   3   9      134.42      145.92      3.24 o 
   1   3   9       22.78       23.75      3.19 o 
   2   3   9        0.06       -0.12      2.25 o 
   3   3   9       12.76       13.53      3.75 o 
   4   3   9        1.79        1.60      1.95 o 
   5   3   9       25.81       27.07      4.53 o 
   6   3   9       75.76       80.80      7.29 o 
  -4   4   9       23.68       29.24      4.17 o 
  -3   4   9        0.30        1.32      2.02 o 
  -2   4   9        0.30        0.10      0.42 o 
  -1   4   9        7.39        7.25      0.91 o 
   0   4   9       86.01       82.65      2.74 o 
   1   4   9       15.16       14.04      2.82 o 
   2   4   9      148.79      158.93      8.26 o 
   3   4   9       74.07       68.94      6.04 o 
   4   4   9       58.21       47.49      5.97 o 
   5   4   9        7.54        9.81      5.23 o 
   6   4   9        7.97        8.30      3.78 o 
  -4   5   9       10.24       11.98      2.99 o 
  -3   5   9        0.52        0.67      1.32 o 
  -2   5   9        0.05        0.12      0.34 o 
  -1   5   9       10.54        9.00      1.12 o 
   0   5   9      238.04      247.57      6.52 o 
   1   5   9      112.87      113.65      3.24 o 
   2   5   9        1.73        2.64      2.18 o 
   3   5   9      195.71      189.08     10.54 o 
   4   5   9       11.08        7.21      3.40 o 
   5   5   9       38.44       41.08      5.54 o 
   6   5   9        1.22        3.22      3.35 o 
  -4   6   9        0.00        0.41      1.34 o 
  -3   6   9       71.25       65.25      6.20 o 
  -2   6   9       20.60       21.12      1.49 o 
  -1   6   9      223.29      217.48      5.74 o 
   0   6   9      135.37      137.72      3.80 o 
   1   6   9      421.89      432.98     10.79 o 
   2   6   9      164.00      161.77      6.31 o 
   3   6   9        7.17        5.37      2.30 o 
   4   6   9       57.63       57.04      6.11 o 
   5   6   9       43.56       45.43      6.18 o 
   6   6   9        0.11        0.80      2.44 o 
  -3   7   9       38.31       49.53      5.50 o 
  -2   7   9       28.59       26.28      2.45 o 
  -1   7   9       15.79       11.76      1.28 o 
   0   7   9      722.75      723.41     12.58 o 
   1   7   9      152.31      145.90      4.09 o 
   2   7   9        1.15        1.15      0.82 o 
   3   7   9        1.49        1.11      2.37 o 
   4   7   9       98.91       83.44      7.01 o 
   5   7   9      393.19      407.22     20.56 o 
   6   7   9        4.58        3.10      2.88 o 
  -3   8   9        6.65        7.75      9.04 o 
  -2   8   9       24.28       23.42      2.39 o 
  -1   8   9       43.68       47.75      2.30 o 
   0   8   9       20.86       20.94      1.73 o 
   1   8   9        4.85        4.05      1.33 o 
   2   8   9       69.76       69.77      3.04 o 
   3   8   9        5.93        6.77      1.26 o 
   4   8   9       14.02       14.21      1.74 o 
   5   8   9       24.72       23.86      4.76 o 
  -3   9   9        9.88        8.49      3.15 o 
  -2   9   9        2.32        3.99      2.26 o 
  -1   9   9       12.34       13.20      2.60 o 
   0   9   9        3.19        2.10      0.95 o 
   1   9   9       80.62       69.95      2.84 o 
   2   9   9      305.62      295.48      6.61 o 
   3   9   9        0.46        0.50      0.73 o 
   4   9   9        6.50        5.87      1.68 o 
   5   9   9       43.03       47.24      4.10 o 
  -2  10   9        2.62        2.82      2.15 o 
  -1  10   9        4.35        1.93      1.49 o 
   0  10   9        0.67        0.54      0.62 o 
   1  10   9        4.72        3.84      1.06 o 
   2  10   9       30.32       27.54      2.03 o 
   3  10   9       24.47       25.01      2.64 o 
   4  10   9       19.55       22.35      3.05 o 
   5  10   9       14.16       15.30      2.70 o 
  -2  11   9        0.11        0.22      0.80 o 
  -1  11   9        0.09        0.40      1.33 o 
   0  11   9       22.92       24.00      2.33 o 
   1  11   9        4.37        6.87      1.32 o 
   2  11   9       19.24       22.89      2.59 o 
   3  11   9        3.89        2.00      1.78 o 
   4  11   9        6.88        7.05      3.25 o 
  -1  12   9       24.29       29.65      2.83 o 
   0  12   9       18.60       16.42      2.10 o 
   1  12   9       37.90       48.34      2.50 o 
   2  12   9        0.09        0.64      1.15 o 
   3  12   9        4.86        6.15      1.67 o 
   4  12   9       24.65       27.26      3.12 o 
   2  13   9       11.33       11.91      2.09 o 
  -2  -5  10        0.01        0.25      0.64 o 
  -1  -5  10       60.60       58.39      5.62 o 
   0  -5  10       23.04       21.79      3.50 o 
   1  -5  10        2.64        2.24      3.09 o 
   2  -5  10       34.31       33.60      2.94 o 
  -3  -4  10       25.22       27.78      3.84 o 
  -2  -4  10       21.94       16.04      1.89 o 
  -1  -4  10      185.53      190.52     10.47 o 
   0  -4  10        1.53        1.28      1.93 o 
   1  -4  10       45.41       43.88      3.35 o 
   2  -4  10        2.10        1.04      2.21 o 
   3  -4  10        0.01        0.24      1.19 o 
  -3  -3  10        4.25        3.71      4.76 o 
  -2  -3  10        2.10        1.19      1.16 o 
  -1  -3  10      192.31      200.75     12.07 o 
   0  -3  10       86.65       86.06      5.93 o 
   1  -3  10       44.51       43.47      5.26 o 
   2  -3  10        0.63        0.32      1.13 o 
   3  -3  10        2.55        2.16      1.47 o 
  -3  -2  10       25.95       27.48      2.51 o 
  -2  -2  10       39.55       35.76      3.58 o 
  -1  -2  10      273.68      280.77     10.51 o 
   0  -2  10       37.02       39.39      3.97 o 
   1  -2  10        0.42        0.30      0.81 o 
   2  -2  10       61.79       66.40      3.96 o 
   3  -2  10       34.59       32.55      4.10 o 
   4  -2  10      262.98      232.77      7.73 o 
  -4  -1  10        0.80        0.55      0.86 o 
  -3  -1  10        3.59        2.20      2.83 o 
  -2  -1  10       36.92       37.25      3.22 o 
  -1  -1  10        7.10        8.06      2.47 o 
   0  -1  10        3.44        3.48      2.48 o 
   1  -1  10      104.29      100.60      4.20 o 
   2  -1  10        9.23        6.59      2.15 o 
   3  -1  10       18.39       14.75      2.22 o 
   4  -1  10       15.82       17.25      2.64 o 
  -4   0  10       10.64       15.77      1.89 o 
  -3   0  10       20.75       21.00      2.53 o 
  -2   0  10       21.49       18.03      1.92 o 
  -1   0  10       16.29       18.53      2.07 o 
   0   0  10       32.92       32.20      3.50 o 
   1   0  10      385.49      390.73     18.33 o 
   2   0  10       24.69       24.13      2.53 o 
   3   0  10        6.04        5.15      2.60 o 
   4   0  10       63.98       58.72      4.08 o 
   5   0  10       23.09       23.73      2.96 o 
  -4   1  10        0.08        0.69      1.88 o 
  -3   1  10        6.62        6.40      1.36 o 
  -2   1  10       19.60       19.91      2.15 o 
  -1   1  10       21.06       18.68      2.71 o 
   0   1  10        2.17        2.15      1.45 o 
   1   1  10        2.18        1.94      2.13 o 
   2   1  10        0.15        0.58      2.36 o 
   3   1  10       14.05       13.45     12.21 o 
   4   1  10        0.01        0.21      2.13 o 
   5   1  10        1.39        1.27      2.59 o 
  -4   2  10        5.00        4.17      2.43 o 
  -3   2  10       24.12       20.43      2.13 o 
  -2   2  10        2.29        1.06      1.03 o 
  -1   2  10        3.54        4.22      1.28 o 
   0   2  10        9.68        8.90      1.13 o 
   1   2  10       11.12       10.13      3.46 o 
   2   2  10       37.13       34.83      3.96 o 
   3   2  10        0.40        0.82      1.12 o 
   4   2  10       12.16       11.72      4.08 o 
   5   2  10        6.94        6.68      3.64 o 
  -4   3  10       54.91       47.50      5.48 o 
  -3   3  10       22.48       18.48      1.91 o 
  -2   3  10       38.73       36.69      3.35 o 
  -1   3  10       11.19       12.23      1.67 o 
   0   3  10        0.06        0.45      0.63 o 
   1   3  10       42.69       45.00      5.27 o 
   2   3  10       19.59       24.47     11.26 o 
   3   3  10      111.22      113.24      8.86 o 
   4   3  10       17.20       16.19      4.14 o 
   5   3  10        4.47        4.28      2.92 o 
  -4   4  10        0.58        1.01      1.90 o 
  -3   4  10       18.26       14.07      3.13 o 
  -2   4  10      141.33      138.09      4.95 o 
  -1   4  10        0.64        0.50      0.43 o 
   0   4  10        1.92        2.26      1.10 o 
   1   4  10        1.04        1.58      3.20 o 
   2   4  10       21.09       20.07      6.27 o 
   3   4  10       75.62       75.34      6.74 o 
   4   4  10        0.01        0.92      2.58 o 
   5   4  10        0.42        0.93      1.98 o 
  -4   5  10        0.20        0.58      2.08 o 
  -3   5  10        1.51        1.79      1.87 o 
  -2   5  10       12.54       12.26      1.67 o 
  -1   5  10        1.64        1.49      0.95 o 
   0   5  10      611.95      605.27     40.17 o 
   1   5  10       12.68       13.81      1.41 o 
   2   5  10        6.43        6.67      2.77 o 
   3   5  10       70.21       79.46      6.82 o 
   4   5  10       12.44       10.50      4.21 o 
   5   5  10       54.32       49.87      6.38 o 
  -3   6  10        0.80        1.02      1.61 o 
  -2   6  10       17.02       17.02      3.15 o 
  -1   6  10       17.34       15.73      1.45 o 
   0   6  10       85.26       85.54      3.26 o 
   1   6  10      113.01      112.81      3.61 o 
   2   6  10       75.40       69.60      5.96 o 
   3   6  10       21.44       20.97      4.45 o 
   4   6  10        0.00        0.18      2.75 o 
   5   6  10       69.40       66.18      6.46 o 
  -3   7  10       74.89       92.82      7.48 o 
  -2   7  10        0.01        0.25      0.42 o 
  -1   7  10       13.56       14.95      1.38 o 
   0   7  10      188.01      193.75      5.48 o 
   1   7  10      239.38      246.31      8.54 o 
   2   7  10       70.74       70.47      3.22 o 
   3   7  10       36.01       36.54      5.13 o 
   4   7  10       13.81       12.58      3.42 o 
   5   7  10      137.08      142.43      9.93 o 
  -3   8  10      149.77      170.22     11.49 o 
  -2   8  10       45.36       42.17      2.85 o 
  -1   8  10       19.71       16.90      1.57 o 
   0   8  10       28.16       24.27      1.81 o 
   1   8  10       72.62       71.00      2.97 o 
   2   8  10      198.11      197.51      5.22 o 
   3   8  10       25.77       25.87      1.97 o 
   4   8  10        0.17        0.10      2.65 o 
   5   8  10        9.78        7.85      3.77 o 
  -2   9  10        0.25        0.99      2.55 o 
  -1   9  10        8.03        9.38      1.80 o 
   0   9  10        4.56        4.57      1.35 o 
   1   9  10        1.83        1.44      1.06 o 
   2   9  10        1.34        0.72      0.68 o 
   3   9  10       11.17       10.70      1.52 o 
   4   9  10       61.43       61.79      4.64 o 
   5   9  10        2.17        1.96      1.57 o 
  -2  10  10        3.56        3.87      2.67 o 
  -1  10  10        1.71        0.83      1.18 o 
   0  10  10        2.30        3.46      0.97 o 
   1  10  10        9.48        9.15      1.72 o 
   2  10  10        4.20        1.96      0.93 o 
   3  10  10        6.69        6.53      1.29 o 
   4  10  10       39.56       49.24      4.25 o 
   5  10  10       46.68       53.74      4.60 o 
  -1  11  10        1.28        1.53      0.92 o 
   0  11  10        0.15        0.12      0.96 o 
   1  11  10       43.25       39.40      2.36 o 
   2  11  10       44.13       44.84      2.60 o 
   3  11  10        0.09        0.32      2.14 o 
   4  11  10       11.31       13.52      2.25 o 
   0  12  10        8.47       11.04      1.93 o 
   1  12  10       18.82       17.23      1.70 o 
   2  12  10       60.42       64.35      3.91 o 
   3  12  10       18.20       19.72      2.47 o 
  -1  -4  11       36.94       38.54      4.83 o 
   0  -4  11       28.06       28.72      4.48 o 
   1  -4  11       13.23       12.05      9.59 o 
  -2  -3  11        6.14        7.21      1.80 o 
  -1  -3  11        2.45        3.13      5.31 o 
   0  -3  11      119.75      119.92      7.18 o 
   1  -3  11        5.12        4.39      6.34 o 
   2  -3  11        7.81        7.12      2.25 o 
  -3  -2  11        0.47        0.47      1.14 o 
  -2  -2  11        7.67        7.82      1.80 o 
  -1  -2  11       13.81       10.02      3.42 o 
   0  -2  11       18.38       17.70      3.95 o 
   1  -2  11        8.39        9.92      2.86 o 
   2  -2  11        4.07        2.34      3.31 o 
   3  -2  11        0.03        0.41      1.28 o 
  -3  -1  11       46.77       59.30      3.72 o 
  -2  -1  11       29.39       30.07      2.48 o 
   0  -1  11        0.87        0.80      2.46 o 
   1  -1  11      108.74      106.66      7.11 o 
   2  -1  11      291.16      279.19     11.12 o 
   3  -1  11        2.15        1.49      1.67 o 
   4  -1  11       12.16        8.83      2.30 o 
  -3   0  11        3.40        1.95      3.67 o 
  -2   0  11        0.69        0.66      1.33 o 
  -1   0  11        2.86        1.58      1.20 o 
   0   0  11        8.40        8.12      2.93 o 
   1   0  11        0.07        0.70      2.48 o 
   2   0  11       69.73       70.20      6.95 o 
   3   0  11       20.62       20.32      4.29 o 
   4   0  11       33.90       35.57      6.01 o 
  -3   1  11        3.06        3.05      1.98 o 
  -2   1  11        1.10        0.13      1.01 o 
  -1   1  11       26.82       27.62      2.52 o 
   0   1  11       11.39       13.64      7.84 o 
   1   1  11        4.08        3.98      4.03 o 
   2   1  11        6.24        6.00      3.12 o 
   3   1  11        8.71        6.84      7.01 o 
   4   1  11       10.14        8.57      3.30 o 
  -3   2  11       36.68       33.21      2.69 o 
  -2   2  11       12.93       12.25      1.88 o 
  -1   2  11        2.51        2.09      1.48 o 
   0   2  11        0.01        0.27      0.36 o 
   1   2  11        0.40        0.59      2.13 o 
   2   2  11        8.37        7.79      2.68 o 
   3   2  11       14.26       14.85      3.89 o 
   4   2  11       45.25       46.77      5.61 o 
   5   2  11       52.08       52.59      6.15 o 
  -3   3  11       59.47       69.87      5.94 o 
  -2   3  11       84.12       81.63      4.07 o 
  -1   3  11      195.71      206.12      6.78 o 
   0   3  11        3.19        2.57      1.20 o 
   1   3  11        0.26        0.69      2.55 o 
   2   3  11        1.04        1.21      2.35 o 
   3   3  11      108.67      104.19      9.26 o 
   4   3  11        0.23        1.20      2.59 o 
   5   3  11       16.33       18.42      4.54 o 
  -3   4  11        0.23        0.77      1.42 o 
  -2   4  11       69.13       70.97      3.75 o 
  -1   4  11       80.21       80.38      4.38 o 
   0   4  11        6.28        6.50      1.04 o 
   1   4  11       72.22       79.10      7.00 o 
   2   4  11       23.01       18.86      9.28 o 
   3   4  11      112.70       95.30      8.61 o 
   4   4  11       58.51       51.14      6.54 o 
   5   4  11       14.03       15.53      3.97 o 
  -3   5  11       21.73       20.11      3.87 o 
  -2   5  11        7.16        7.66      1.84 o 
  -1   5  11        0.50        0.38      1.46 o 
   0   5  11      459.14      491.23     11.36 o 
   1   5  11        2.85        2.36      1.11 o 
   2   5  11      182.93      174.43      9.67 o 
   3   5  11        2.14        1.54      1.83 o 
   4   5  11        0.04        0.36      2.87 o 
   5   5  11        5.50        5.52      2.83 o 
  -3   6  11       12.34       17.31      3.45 o 
  -2   6  11        0.31        0.74      3.22 o 
  -1   6  11      126.98      125.38      4.53 o 
   0   6  11      632.36      654.39      9.86 o 
   1   6  11      589.36      597.14     15.72 o 
   2   6  11        0.00        0.61      1.17 o 
   3   6  11        1.25        2.23      2.12 o 
   4   6  11       36.20       37.05      5.64 o 
   5   6  11       83.54       83.87      7.74 o 
  -3   7  11        7.89        8.99      7.43 o 
  -2   7  11       57.78       65.76      5.84 o 
  -1   7  11       77.95       73.15      4.31 o 
   0   7  11        0.26        0.47      0.96 o 
   1   7  11        6.69        6.57      1.44 o 
   2   7  11      104.76      111.81      3.92 o 
   3   7  11       14.77       16.55      4.36 o 
   4   7  11       23.00       22.63      4.42 o 
   5   7  11       12.26       12.80      4.37 o 
  -2   8  11        2.65        2.70      5.46 o 
  -1   8  11       23.82       22.89      2.35 o 
   0   8  11        7.67        8.54      1.32 o 
   1   8  11        1.48        1.72      1.05 o 
   2   8  11       96.44       93.98      3.32 o 
   3   8  11       30.51       29.70      2.19 o 
   4   8  11        5.37        5.02      2.40 o 
   5   8  11       25.97       27.90      5.16 o 
  -2   9  11       18.50       20.68      4.03 o 
  -1   9  11       20.63       19.04      2.13 o 
   0   9  11        1.90        2.38      0.87 o 
   1   9  11       28.82       29.50      2.18 o 
   2   9  11       13.03       13.22      1.61 o 
   3   9  11       15.72       13.14      1.61 o 
   4   9  11       34.60       37.63      3.78 o 
  -1  10  11       13.74       13.61      1.83 o 
   0  10  11        0.20        0.32      0.84 o 
   1  10  11        3.95        3.87      1.28 o 
   2  10  11        0.35        0.89      0.77 o 
   3  10  11        4.90        3.90      2.43 o 
   4  10  11        0.40        0.67      1.21 o 
  -1  11  11       69.23       66.62      3.50 o 
   0  11  11        3.18        4.61      1.93 o 
   1  11  11       10.54       11.19      1.52 o 
   2  11  11       20.88       24.36      2.01 o 
   3  11  11       22.97       20.63      2.65 o 
   4  11  11        4.96        4.41      2.54 o 
   1  12  11        0.19        0.35      0.68 o 
   2  12  11        1.51        2.25      1.49 o 
   3  12  11        4.45        4.86      1.83 o 
   0  -3  12      232.36      224.44     10.84 o 
   1  -3  12        7.69        7.09      7.88 o 
  -2  -2  12        8.76        6.38      2.15 o 
  -1  -2  12        0.30        0.44      1.37 o 
   0  -2  12       15.71       13.93      3.53 o 
   1  -2  12       34.82       30.96      4.45 o 
   2  -2  12        2.83        3.04      2.82 o 
  -2  -1  12        1.34        0.88      1.10 o 
  -1  -1  12        9.28        7.20      4.38 o 
   0  -1  12       57.12       56.35      5.05 o 
   1  -1  12       37.31       37.03      4.87 o 
   2  -1  12       38.77       37.72      5.60 o 
   3  -1  12       25.49       22.68      5.31 o 
  -2   0  12        4.14        3.06      1.74 o 
  -1   0  12        0.08        0.50      1.41 o 
   0   0  12        0.68        3.17      2.50 o 
   1   0  12        1.93        1.46      1.72 o 
   2   0  12        0.53        1.16      3.78 o 
   3   0  12       12.63       13.50      4.34 o 
  -3   1  12        3.68        4.10      1.93 o 
  -2   1  12       15.51       14.25      2.47 o 
  -1   1  12        1.43        1.15      1.10 o 
   0   1  12        0.37        0.75      1.89 o 
   1   1  12        4.79        5.63      6.98 o 
   2   1  12        9.34        7.41      2.74 o 
   3   1  12        0.16        0.31      2.13 o 
   4   1  12        6.46        5.58      4.06 o 
  -3   2  12        1.00        1.66      2.11 o 
  -2   2  12        0.01        0.35      0.72 o 
  -1   2  12       23.98       23.05      2.81 o 
   0   2  12        8.97        8.69      1.75 o 
   1   2  12       18.75       19.89      4.04 o 
   2   2  12        0.01        0.69      2.40 o 
   3   2  12       11.89       11.59      3.55 o 
   4   2  12       47.69       44.69      6.39 o 
  -3   3  12        8.39        8.23      3.04 o 
  -2   3  12       81.86       82.61      4.16 o 
  -1   3  12        5.77        5.92      1.96 o 
   0   3  12       23.69       23.49      2.69 o 
   1   3  12       44.61       45.47      4.75 o 
   2   3  12        1.29        1.98      2.77 o 
   3   3  12        4.91        3.36      6.38 o 
   4   3  12        0.38        0.35      2.50 o 
  -3   4  12        8.76        3.88      8.64 o 
  -2   4  12        0.86        0.40      1.00 o 
  -1   4  12        0.02        0.55      1.10 o 
   0   4  12       15.67       15.38      2.90 o 
   1   4  12       92.30       98.18      4.83 o 
   2   4  12       28.01       29.78      4.41 o 
   3   4  12        0.30       -0.09      2.48 o 
   4   4  12       27.13       27.68      5.24 o 
  -3   5  12       11.08       13.75      3.34 o 
  -2   5  12       12.67       13.95      1.90 o 
  -1   5  12       18.25       17.38      2.24 o 
   0   5  12        9.80        8.18      5.27 o 
   1   5  12      289.15      298.73      5.55 o 
   2   5  12       21.18       17.46     10.49 o 
   3   5  12       27.54       24.46      4.33 o 
   4   5  12        0.39        0.84      2.97 o 
  -2   6  12        0.02        0.37      2.39 o 
  -1   6  12        0.04        0.45      1.19 o 
   0   6  12        6.30        6.38      1.37 o 
   1   6  12       12.73       12.06      1.55 o 
   2   6  12        2.00        2.23      1.29 o 
   3   6  12       49.28       54.88      6.53 o 
  -2   7  12      196.58      218.08     11.01 o 
  -1   7  12        0.56        0.49      0.77 o 
   0   7  12      166.23      158.06     12.38 o 
   1   7  12        0.73        1.02      0.81 o 
   2   7  12        0.76        1.14      1.18 o 
   3   7  12       31.06       32.72      4.95 o 
   4   7  12        1.77        2.92      3.78 o 
  -2   8  12       17.47       19.69      3.70 o 
  -1   8  12        0.01        0.47      1.84 o 
   0   8  12        1.37        1.47      0.84 o 
   1   8  12        2.43        1.84      0.85 o 
   2   8  12        3.82        3.66      1.13 o 
   3   8  12       14.63       13.84      1.72 o 
   4   8  12        1.56        2.16      1.47 o 
  -1   9  12        1.11        2.74      1.99 o 
   0   9  12        1.80        2.16      1.02 o 
   1   9  12        7.49        5.97      1.23 o 
   2   9  12        0.35        0.38      0.71 o 
   3   9  12      139.26      139.57      4.23 o 
   4   9  12       21.34       23.85      3.23 o 
  -1  10  12        0.06        0.25      1.14 o 
   0  10  12        3.98        3.30      3.32 o 
   1  10  12        1.22        1.41      1.17 o 
   2  10  12        1.38        1.60      1.19 o 
   3  10  12        3.72        3.04      2.43 o 
   4  10  12       33.89       37.69      3.61 o 
   0  11  12        6.61       10.26      2.01 o 
   1  11  12       86.65       90.92      3.34 o 
   2  11  12       12.23       10.90      1.59 o 
   3  11  12        0.07        0.15      1.34 o 
  -1  -1  13        2.85        3.16      1.29 o 
   0  -1  13       17.98       11.80      9.18 o 
   1  -1  13       33.40       29.84      5.01 o 
  -1   0  13        3.93        2.91      1.89 o 
   0   0  13        1.81        1.67      2.25 o 
   1   0  13        0.43        0.12      1.57 o 
   2   0  13       39.97       36.17      5.63 o 
  -2   1  13        0.02        0.47      0.93 o 
  -1   1  13       15.99       15.67      2.55 o 
   0   1  13        0.29        0.21      1.84 o 
   1   1  13        0.68        0.40      2.11 o 
   2   1  13        0.09       -0.03      2.53 o 
   3   1  13       17.69       19.70      4.46 o 
  -2   2  13        2.84        0.61      1.39 o 
  -1   2  13      114.80      109.62      4.81 o 
   0   2  13        6.68        5.61      4.47 o 
   1   2  13        2.20        3.47      2.27 o 
   2   2  13       14.38       14.15      4.52 o 
   3   2  13       16.06       20.78      4.55 o 
  -2   3  13       84.33       72.81      3.92 o 
  -1   3  13       83.97       78.50      4.31 o 
   0   3  13        3.23        3.62      2.50 o 
   1   3  13        6.37        6.42      2.94 o 
   2   3  13        0.99        0.41      2.06 o 
   3   3  13        3.78        2.19      3.69 o 
   4   3  13        6.01        4.37      3.66 o 
  -2   4  13       43.81       42.96      3.29 o 
  -1   4  13        1.55        1.41      1.29 o 
   0   4  13        1.29        0.72      1.35 o 
   1   4  13      103.01      102.75      6.63 o 
   2   4  13       10.11        6.50     10.98 o 
   3   4  13       23.62       22.53      4.85 o 
   4   4  13       48.62       53.00      6.41 o 
  -2   5  13        3.28        1.03      2.02 o 
  -1   5  13      111.01      118.39      5.23 o 
   0   5  13       67.06       61.52      4.06 o 
   1   5  13      486.94      517.52     11.74 o 
   2   5  13      109.56      107.94      8.52 o 
   3   5  13        0.21        0.67      2.75 o 
   4   5  13        4.53        3.37      3.53 o 
  -2   6  13        5.33        6.16      2.74 o 
  -1   6  13        0.16        0.24      1.24 o 
   0   6  13       37.47       40.78      3.36 o 
   1   6  13       61.58       59.77      4.85 o 
   2   6  13        0.48        0.80      1.05 o 
   3   6  13        2.90        2.93      2.29 o 
   4   6  13        6.25        6.04      4.18 o 
  -1   7  13       23.63       20.15      7.14 o 
   0   7  13       13.14       13.48      2.07 o 
   1   7  13       82.94       78.21      3.43 o 
   2   7  13        4.63        4.72      2.37 o 
   3   7  13       57.34       57.64      3.00 o 
   4   7  13        0.78        1.64      2.34 o 
  -1   8  13       36.58       40.51      5.14 o 
   0   8  13        2.55        2.01      1.49 o 
   1   8  13        2.06        2.49      1.05 o 
   2   8  13        1.08        0.67      1.03 o 
   3   8  13        8.07        6.72      1.30 o 
   4   8  13       13.41       12.15      1.92 o 
  -1   9  13        1.80        1.71      4.04 o 
   0   9  13        0.14        0.24      1.00 o 
   1   9  13        7.98        5.98      3.61 o 
   2   9  13        1.77        1.42      1.14 o 
   3   9  13       10.14        8.15      1.44 o 
   0  10  13        2.04        1.72      3.50 o 
   1  10  13        5.33        4.28      1.18 o 
   2  10  13        3.46        2.45      1.24 o 
   3  10  13        3.24        4.52      2.09 o 
   0   1  14        2.52        1.63      2.16 o 
   1   1  14        3.95        4.31      2.63 o 
  -1   2  14        0.20        0.23      0.97 o 
   0   2  14        2.44        1.87      1.18 o 
   1   2  14        0.91        1.12      2.87 o 
   2   2  14        0.86        1.53      2.34 o 
   0   3  14       55.48       54.90      3.86 o 
   1   3  14        0.04        0.69      2.33 o 
   2   3  14       14.67       11.38     10.44 o 
  -1   4  14        0.07        0.32      1.18 o 
   0   4  14        7.08        6.58      2.03 o 
   1   4  14        2.04        1.43      1.71 o 
   2   4  14      235.42      234.36     11.95 o 
   3   4  14        9.76        8.85      4.37 o 
  -1   5  14        3.82        4.32      1.73 o 
   0   5  14       19.99       19.98      3.36 o 
   1   5  14       21.32       22.18      3.64 o 
   2   5  14       16.19       15.85      4.83 o 
   3   5  14       12.42       12.21      4.20 o 
  -1   6  14      199.06      210.19      7.62 o 
   0   6  14        9.71        6.77      6.03 o 
   1   6  14        0.31        0.39      1.26 o 
   2   6  14      218.90      202.67     11.09 o 
   3   6  14        2.31        3.27      3.09 o 
   0   7  14        0.03        0.45      1.38 o 
   1   7  14       10.86       11.63      2.18 o 
   2   7  14        6.63        6.65      1.83 o 
   3   7  14        1.19        1.17      1.31 o 
   0   8  14        1.15        1.35      1.58 o 
   1   8  14        6.95        7.11      1.73 o 
   2   8  14       24.05       23.79      2.03 o 
   3   8  14       58.88       59.23      3.19 o 
   1   9  14        0.56        0.61      1.31 o 
   2   9  14       16.98       16.58      2.07 o 
                                                 
